# Supplementary material for: 2-[(2-Chloro­phen­yl)(hy­droxy)meth­yl]phenol
Source: Acta Crystallogr Sect E Struct Rep Online. 2013 Jul 13;69(Pt 8):o1240. doi: 10.1107/S1600536813018667 (PMC3793743; doi:10.1107/S1600536813018667)
Supplement: Supplementary file 1 [file e-69-o1240-sup1.cif]

##############################################################################
#                                                                            #
# This CIF contains the data in a paper accepted for publication in          #
# Acta Crystallographica Section E. It conforms to the requirements of       #
# Notes for Authors for Acta Crystallographica Section E, and has been       #
# peer reviewed under the auspices of the IUCr Commission on Journals.       #
#                                                                            #
# Full details of the Crystallographic Information File format               #
# are given in the paper "The Crystallographic Information File (CIF):       #
# a New Standard Archive File for Crystallography" by S. R. Hall, F. H.      #
# Allen and I. D. Brown [Acta Cryst. (1991), A47, 655-685].                  #
#                                                                            #
# The current version of the core CIF dictionary is obtainable from          #
# ftp://ftp.iucr.org/pub/cif_core.dic.                                       #
#                                                                            #
# Software is freely available for graphical display of the structure(s)     #
# in this CIF. For information consult the CIF software page                 #
# http://www.iucr.org/resources/cif/software.                                #
#                                                                            #
# This file may be used for bona fide research purposes within the           #
# scientific community so long as proper attribution is given to the journal # 
# article from which it was obtained.                                        #
#                                                                            #
##############################################################################
data_global
_audit_creation_method
;
  Olex2 1.2
  (compiled Apr 23 2013 17:54:37, GUI svn.r4466)
;
_journal_date_recd_electronic     2013-07-04
_journal_date_accepted     2013-07-05
_journal_name_full     'Acta Crystallographica, Section E'
_journal_year     2013
_journal_volume     69
_journal_issue      8
_journal_page_first     o1240
_journal_page_last     o1240
_journal_paper_category     QO
_journal_paper_doi     10.1107/S1600536813018667
_journal_coeditor_code     SJ5343
_publ_contact_author_name     'Jasinski, Jerry P.'
_publ_contact_author_address
;
Department of Chemistry
Keene State College
229 Main Street
Keene, New Hampshire 03435, USA
;
_publ_contact_author_email     jjasinski@keene.edu
_publ_contact_author_fax     ?
_publ_contact_author_phone     '603 358-2563'
_publ_section_title
;
2-[(2-Chlorophenyl)(hydroxy)methyl]phenol
;
loop_
    _publ_author_name
    _publ_author_address
    'Prakasha, G.'
;
Department of Studies in Chemistry
University of Mysore
Manasagangotri,  Mysore 570 006, India
;
    'Jasinski, Jerry P.'
;
Department of Chemistry
Keene State College
229 Main Street
Keene, NH 03435-2001, USA
;
    'Brown, Jared S.'
;
Department of Chemistry
Keene State College
229 Main Street
Keene, NH 03435-2001, USA
;
    'Yathirajan, H. S.'
;
Department of Studies in Chemistry
University of Mysore
Manasagangotri,  Mysore 570 006, India
;
    'Ravishankara, D. K.'
;
Sri Mahadeshwara Government First Grade College
(Affiliated to University of Mysore),
Kollegal 571 440, India
;
_chemical_name_common
;
2-[(2-Chlorophenyl)hydroxymethyl]phenol
;
data_I
_chemical_name_systematic
;
2-[(2-Chlorophenyl)(hydroxy)methyl]phenol
;
_chemical_formula_moiety     'C13 H11 Cl O2'
_chemical_formula_sum     'C13 H11 Cl O2'
_chemical_formula_iupac     'C13 H11 Cl O2'
_chemical_formula_weight     234.67
_chemical_melting_point     ?
_shelx_space_group_comment
;
The symmetry employed for this shelxl refinement is uniquely defined
by the following loop, which should always be used as a source of
symmetry information in preference to the above space-group names.
They are only intended as comments.
;
_space_group_crystal_system     trigonal
_space_group_name_H-M_alt     'R -3'
_space_group_name_Hall     '-R 3'
loop_
    _space_group_symop_operation_xyz
    'x, y, z'
    '-y, x-y, z'
    '-x+y, -x, z'
    'x+2/3, y+1/3, z+1/3'
    '-y+2/3, x-y+1/3, z+1/3'
    '-x+y+2/3, -x+1/3, z+1/3'
    'x+1/3, y+2/3, z+2/3'
    '-y+1/3, x-y+2/3, z+2/3'
    '-x+y+1/3, -x+2/3, z+2/3'
    '-x, -y, -z'
    'y, -x+y, -z'
    'x-y, x, -z'
    '-x+2/3, -y+1/3, -z+1/3'
    'y+2/3, -x+y+1/3, -z+1/3'
    'x-y+2/3, x+1/3, -z+1/3'
    '-x+1/3, -y+2/3, -z+2/3'
    'y+1/3, -x+y+2/3, -z+2/3'
    'x-y+1/3, x+2/3, -z+2/3'
_cell_length_a     23.4627(8)
_cell_length_b     23.4627(8)
_cell_length_c     11.3722(4)
_cell_angle_alpha     90
_cell_angle_beta     90
_cell_angle_gamma     120
_cell_volume     5421.6(4)
_cell_formula_units_Z     18
_cell_measurement_reflns_used     3836
_cell_measurement_theta_min     3.7647
_cell_measurement_theta_max     72.3335
_cell_measurement_temperature     173(2)
_exptl_crystal_description     irregular
_exptl_crystal_colour     colourless
_exptl_crystal_size_max     0.46
_exptl_crystal_size_mid     0.38
_exptl_crystal_size_min     0.24
_exptl_crystal_density_diffrn     1.294
_exptl_crystal_density_meas     ?
_exptl_crystal_density_method     ?
_exptl_crystal_F_000     2196
_exptl_absorpt_coefficient_mu     2.664
_exptl_absorpt_correction_type     multi-scan
_exptl_absorpt_process_details
;
(CrysAlis PRO and CrysAlis RED; Agilent, 2012)
;
_shelx_estimated_absorpt_T_min     ?
_shelx_estimated_absorpt_T_max     ?
_exptl_absorpt_correction_T_min     0.51711
_exptl_absorpt_correction_T_max     1.00000
_exptl_special_details     ?
_diffrn_ambient_temperature     173(2)
_diffrn_radiation_type     'Cu K\a'
_diffrn_radiation_wavelength     1.5418
_diffrn_radiation_monochromator     graphite
_diffrn_measurement_device_type     'Agilent Xcalibur (Eos, Gemini)'
_diffrn_measurement_method     '\w scans'
_diffrn_detector_area_resol_mean     16.0416
_diffrn_reflns_number     11532
_diffrn_reflns_av_R_equivalents     0.0474
_diffrn_reflns_theta_min     3.768
_diffrn_reflns_theta_max     72.483
_diffrn_reflns_theta_full     67.684
_diffrn_measured_fraction_theta_max     1.0000
_diffrn_measured_fraction_theta_full     1.0000
_diffrn_reflns_limit_h_min     -28
_diffrn_reflns_limit_h_max     25
_diffrn_reflns_limit_k_min     -22
_diffrn_reflns_limit_k_max     28
_diffrn_reflns_limit_l_min     -12
_diffrn_reflns_limit_l_max     13
_refine_special_details     ?
_reflns_number_total     2364
_reflns_number_gt     2055
_reflns_threshold_expression     I>2\s(I)
_refine_ls_structure_factor_coef     Fsqd
_refine_ls_matrix_type     full
_refine_ls_R_factor_all     0.0715
_refine_ls_R_factor_gt     0.0650
_refine_ls_wR_factor_gt     0.2032
_refine_ls_wR_factor_ref     0.2129
_refine_ls_goodness_of_fit_ref     1.065
_refine_ls_restrained_S_all     1.065
_refine_ls_number_reflns     2364
_refine_ls_number_parameters     151
_refine_ls_number_restraints     0
_refine_ls_hydrogen_treatment     mixed
_refine_ls_weighting_scheme     calc
_refine_ls_weighting_details
;
 w=1/[\s^2^(Fo^2^)+(0.1357P)^2^+8.7990P]
 where P=(Fo^2^+2Fc^2^)/3
;
_atom_sites_solution_hydrogens     geom
_atom_sites_solution_primary     direct
_atom_sites_solution_secondary     ?
_refine_ls_shift/su_max     0.001
_refine_ls_shift/su_mean     0.000
_refine_diff_density_max     0.404
_refine_diff_density_min     -0.621
_refine_ls_extinction_method     'SHELXL2012 (Sheldrick, 2008)'
_refine_ls_extinction_coef     0.00038(12)
_refine_ls_extinction_expression
                                  'Fc^*^=kFc[1+0.001xFc^2^\l^3^/sin(2\q)]^-1/4^'
loop_
    _atom_type_symbol
    _atom_type_description
    _atom_type_scat_dispersion_real
    _atom_type_scat_dispersion_imag
    _atom_type_scat_source
    'C' 'C' 0.0181 0.0091
                         'International Tables Vol C Tables 4.2.6.8 and 6.1.1.4'
    'H' 'H' 0.0000 0.0000
                         'International Tables Vol C Tables 4.2.6.8 and 6.1.1.4'
    'O' 'O' 0.0492 0.0322
                         'International Tables Vol C Tables 4.2.6.8 and 6.1.1.4'
    'Cl' 'Cl' 0.3639 0.7018
                         'International Tables Vol C Tables 4.2.6.8 and 6.1.1.4'
_computing_data_collection     'CrysAlis PRO (Agilent, 2012)'
_computing_cell_refinement     'CrysAlis PRO (Agilent, 2012)'
_computing_data_reduction     'CrysAlis RED (Agilent, 2012)'
_computing_structure_solution     'SUPERFLIP (Palatinus & Chapuis, 2007)'
_computing_structure_refinement     'SHELXL2012 (Sheldrick, 2008)'
_computing_molecular_graphics
;
OLEX2 (Dolomanov <i>et al.</i>, 2009) and
Mercury (Macrae <i>et al.</i>, 2006)
;
_computing_publication_material     'OLEX2 (Dolomanov <i>et al.</i>, 2009)'
loop_
    _atom_site_type_symbol
    _atom_site_label
    _atom_site_fract_x
    _atom_site_fract_y
    _atom_site_fract_z
    _atom_site_U_iso_or_equiv
    _atom_site_adp_type
    _atom_site_calc_flag
    _atom_site_occupancy
    _atom_site_disorder_assembly
    _atom_site_disorder_group
    Cl Cl1 0.66585(5) 0.59567(4) 0.59620(10) 0.0780(4) Uani d 1 . .
    O O1 0.64040(8) 0.41759(8) 0.77861(16) 0.0393(5) Uani d 1 . .
    H H1 0.6760 0.4335 0.8159 0.059 Uiso calc 1 . .
    O O2 0.56637(10) 0.49236(11) 0.91391(16) 0.0436(5) Uani d 1 . .
    H H2 0.590(2) 0.532(2) 0.888(4) 0.068(12) Uiso d 1 . .
    C C1 0.63717(10) 0.46886(11) 0.71725(19) 0.0295(5) Uani d 1 . .
    H H1A 0.6573 0.5090 0.7683 0.035 Uiso calc 1 . .
    C C2 0.56447(11) 0.44658(11) 0.7019(2) 0.0310(5) Uani d 1 . .
    C C3 0.53051(12) 0.45681(12) 0.7923(2) 0.0370(6) Uani d 1 . .
    C C4 0.46358(14) 0.43543(14) 0.7772(3) 0.0480(7) Uani d 1 . .
    H H4 0.4400 0.4422 0.8384 0.058 Uiso calc 1 . .
    C C5 0.43171(13) 0.40498(16) 0.6757(3) 0.0541(8) Uani d 1 . .
    H H5 0.3865 0.3918 0.6661 0.065 Uiso calc 1 . .
    C C6 0.46467(14) 0.39338(17) 0.5873(3) 0.0558(8) Uani d 1 . .
    H H6 0.4421 0.3711 0.5177 0.067 Uiso calc 1 . .
    C C7 0.53144(13) 0.41460(14) 0.6004(2) 0.0446(7) Uani d 1 . .
    H H7 0.5544 0.4070 0.5392 0.054 Uiso calc 1 . .
    C C8 0.67533(10) 0.48591(12) 0.6030(2) 0.0329(5) Uani d 1 . .
    C C9 0.69119(12) 0.54381(13) 0.5431(2) 0.0437(7) Uani d 1 . .
    C C10 0.73000(15) 0.5615(2) 0.4418(3) 0.0679(11) Uani d 1 . .
    H H10 0.7409 0.6013 0.4021 0.081 Uiso calc 1 . .
    C C11 0.75243(16) 0.5216(3) 0.3997(3) 0.0783(14) Uani d 1 . .
    H H11 0.7792 0.5339 0.3312 0.094 Uiso calc 1 . .
    C C12 0.73624(15) 0.4639(2) 0.4566(3) 0.0695(12) Uani d 1 . .
    H H12 0.7513 0.4360 0.4264 0.083 Uiso calc 1 . .
    C C13 0.69824(13) 0.44599(15) 0.5574(2) 0.0458(7) Uani d 1 . .
    H H13 0.6876 0.4060 0.5961 0.055 Uiso calc 1 . .
loop_
    _atom_site_aniso_label
    _atom_site_aniso_U_11
    _atom_site_aniso_U_22
    _atom_site_aniso_U_33
    _atom_site_aniso_U_12
    _atom_site_aniso_U_13
    _atom_site_aniso_U_23
    Cl1 0.0763(7) 0.0518(5) 0.1047(9) 0.0312(4) -0.0183(5) 0.0120(4)
    O1 0.0278(8) 0.0368(9) 0.0499(11) 0.0137(7) -0.0014(7) 0.0132(7)
    O2 0.0534(11) 0.0509(12) 0.0340(9) 0.0318(10) 0.0080(8) -0.0075(8)
    C1 0.0277(11) 0.0279(10) 0.0316(11) 0.0130(8) -0.0020(8) -0.0008(8)
    C2 0.0282(11) 0.0317(11) 0.0341(11) 0.0158(9) 0.0014(8) 0.0026(9)
    C3 0.0403(13) 0.0361(12) 0.0416(13) 0.0243(10) 0.0078(10) 0.0066(10)
    C4 0.0406(14) 0.0513(16) 0.0607(17) 0.0294(12) 0.0158(12) 0.0136(13)
    C5 0.0283(12) 0.0592(18) 0.073(2) 0.0208(12) 0.0050(12) 0.0138(15)
    C6 0.0332(14) 0.0679(19) 0.0545(17) 0.0164(13) -0.0109(12) -0.0024(14)
    C7 0.0318(12) 0.0575(16) 0.0386(13) 0.0179(11) -0.0008(10) -0.0053(11)
    C8 0.0229(10) 0.0350(12) 0.0339(12) 0.0093(9) -0.0032(8) -0.0030(9)
    C9 0.0319(12) 0.0434(14) 0.0393(13) 0.0065(10) -0.0076(10) 0.0084(10)
    C10 0.0386(15) 0.083(2) 0.0433(16) 0.0008(16) -0.0057(13) 0.0225(16)
    C11 0.0346(15) 0.135(4) 0.0338(15) 0.0182(19) 0.0038(12) 0.0009(19)
    C12 0.0385(15) 0.118(3) 0.0506(18) 0.0378(18) -0.0045(13) -0.032(2)
    C13 0.0336(12) 0.0563(16) 0.0476(14) 0.0226(12) -0.0031(10) -0.0144(12)
_geom_special_details
;
 All esds (except the esd in the dihedral angle between two l.s. planes)
 are estimated using the full covariance matrix.  The cell esds are taken
 into account individually in the estimation of esds in distances, angles
 and torsion angles; correlations between esds in cell parameters are only
 used when they are defined by crystal symmetry.  An approximate (isotropic)
 treatment of cell esds is used for estimating esds involving l.s. planes.
;
loop_
    _geom_bond_atom_site_label_1
    _geom_bond_atom_site_label_2
    _geom_bond_site_symmetry_2
    _geom_bond_distance
    _geom_bond_publ_flag
    Cl1 C9 . 1.710(3) ?
    O1 H1 . 0.8400 ?
    O1 C1 . 1.425(3) ?
    O2 H2 . 0.87(5) ?
    O2 C3 . 1.617(3) ?
    C1 H1A . 1.0000 ?
    C1 C2 . 1.524(3) ?
    C1 C8 . 1.514(3) ?
    C2 C3 . 1.393(3) ?
    C2 C7 . 1.383(4) ?
    C3 C4 . 1.400(4) ?
    C4 H4 . 0.9500 ?
    C4 C5 . 1.367(5) ?
    C5 H5 . 0.9500 ?
    C5 C6 . 1.376(5) ?
    C6 H6 . 0.9500 ?
    C6 C7 . 1.394(4) ?
    C7 H7 . 0.9500 ?
    C8 C9 . 1.394(4) ?
    C8 C13 . 1.392(4) ?
    C9 C10 . 1.396(4) ?
    C10 H10 . 0.9500 ?
    C10 C11 . 1.369(6) ?
    C11 H11 . 0.9500 ?
    C11 C12 . 1.372(7) ?
    C12 H12 . 0.9500 ?
    C12 C13 . 1.382(4) ?
    C13 H13 . 0.9500 ?
loop_
    _geom_angle_atom_site_label_1
    _geom_angle_atom_site_label_2
    _geom_angle_atom_site_label_3
    _geom_angle_site_symmetry_1
    _geom_angle_site_symmetry_3
    _geom_angle
    _geom_angle_publ_flag
    C1 O1 H1 . . 109.5 ?
    C3 O2 H2 . . 99(3) ?
    O1 C1 H1A . . 108.1 ?
    O1 C1 C2 . . 106.83(17) ?
    O1 C1 C8 . . 111.67(19) ?
    C2 C1 H1A . . 108.1 ?
    C8 C1 H1A . . 108.1 ?
    C8 C1 C2 . . 113.87(18) ?
    C3 C2 C1 . . 119.7(2) ?
    C7 C2 C1 . . 120.6(2) ?
    C7 C2 C3 . . 119.7(2) ?
    C2 C3 O2 . . 121.7(2) ?
    C2 C3 C4 . . 118.9(2) ?
    C4 C3 O2 . . 119.4(2) ?
    C3 C4 H4 . . 119.6 ?
    C5 C4 C3 . . 120.9(3) ?
    C5 C4 H4 . . 119.6 ?
    C4 C5 H5 . . 119.8 ?
    C4 C5 C6 . . 120.4(2) ?
    C6 C5 H5 . . 119.8 ?
    C5 C6 H6 . . 120.2 ?
    C5 C6 C7 . . 119.6(3) ?
    C7 C6 H6 . . 120.2 ?
    C2 C7 C6 . . 120.5(3) ?
    C2 C7 H7 . . 119.7 ?
    C6 C7 H7 . . 119.7 ?
    C9 C8 C1 . . 120.8(2) ?
    C13 C8 C1 . . 121.2(2) ?
    C13 C8 C9 . . 118.0(2) ?
    C8 C9 Cl1 . . 120.2(2) ?
    C8 C9 C10 . . 120.6(3) ?
    C10 C9 Cl1 . . 119.2(3) ?
    C9 C10 H10 . . 119.9 ?
    C11 C10 C9 . . 120.1(3) ?
    C11 C10 H10 . . 119.9 ?
    C10 C11 H11 . . 120.1 ?
    C10 C11 C12 . . 119.9(3) ?
    C12 C11 H11 . . 120.1 ?
    C11 C12 H12 . . 119.7 ?
    C11 C12 C13 . . 120.6(4) ?
    C13 C12 H12 . . 119.7 ?
    C8 C13 H13 . . 119.6 ?
    C12 C13 C8 . . 120.7(3) ?
    C12 C13 H13 . . 119.6 ?
loop_
    _geom_torsion_atom_site_label_1
    _geom_torsion_atom_site_label_2
    _geom_torsion_atom_site_label_3
    _geom_torsion_atom_site_label_4
    _geom_torsion_site_symmetry_1
    _geom_torsion_site_symmetry_2
    _geom_torsion_site_symmetry_3
    _geom_torsion_site_symmetry_4
    _geom_torsion
    _geom_torsion_publ_flag
    Cl1 C9 C10 C11 . . . . 178.1(2) ?
    O1 C1 C2 C3 . . . . 84.3(3) ?
    O1 C1 C2 C7 . . . . -93.8(3) ?
    O1 C1 C8 C9 . . . . -165.2(2) ?
    O1 C1 C8 C13 . . . . 11.7(3) ?
    O2 C3 C4 C5 . . . . -179.8(2) ?
    C1 C2 C3 O2 . . . . 0.4(3) ?
    C1 C2 C3 C4 . . . . -179.3(2) ?
    C1 C2 C7 C6 . . . . 179.0(3) ?
    C1 C8 C9 Cl1 . . . . -1.7(3) ?
    C1 C8 C9 C10 . . . . 175.8(2) ?
    C1 C8 C13 C12 . . . . -176.3(2) ?
    C2 C1 C8 C9 . . . . 73.7(3) ?
    C2 C1 C8 C13 . . . . -109.4(2) ?
    C2 C3 C4 C5 . . . . 0.0(4) ?
    C3 C2 C7 C6 . . . . 0.9(4) ?
    C3 C4 C5 C6 . . . . 1.6(5) ?
    C4 C5 C6 C7 . . . . -1.8(5) ?
    C5 C6 C7 C2 . . . . 0.6(5) ?
    C7 C2 C3 O2 . . . . 178.5(2) ?
    C7 C2 C3 C4 . . . . -1.2(4) ?
    C8 C1 C2 C3 . . . . -151.9(2) ?
    C8 C1 C2 C7 . . . . 29.9(3) ?
    C8 C9 C10 C11 . . . . 0.6(4) ?
    C9 C8 C13 C12 . . . . 0.8(4) ?
    C9 C10 C11 C12 . . . . 0.6(5) ?
    C10 C11 C12 C13 . . . . -1.0(5) ?
    C11 C12 C13 C8 . . . . 0.3(4) ?
    C13 C8 C9 Cl1 . . . . -178.72(19) ?
    C13 C8 C9 C10 . . . . -1.2(4) ?
loop_
    _geom_hbond_atom_site_label_D
    _geom_hbond_atom_site_label_H
    _geom_hbond_atom_site_label_A
    _geom_hbond_site_symmetry_A
    _geom_hbond_distance_DH
    _geom_hbond_distance_HA
    _geom_hbond_distance_DA
    _geom_hbond_angle_DHA
    O1 H1 O1 17_556 0.84 1.84 2.656(2) 162.7
_shelxl_version_number         .000002012
_iucr_refine_instructions_details
;
TITL HSY-571 in R-3 #148
CELL 1.54184 23.46272 23.46272 11.37217 90 90 120
ZERR 18 0.00075 0.00075 0.00044 0 0 0
LATT 3
SYMM -Y,+X-Y,+Z
SYMM +Y-X,-X,+Z
SFAC C H O Cl
UNIT 234 198 36 18
EQIV $1 0.333+Y,0.667-X+Y,1.667-Z
L.S. 15
PLAN  15
TEMP -100(2)
HTAB O1 O1_$1
REM reset to R-3 #148
BOND $H
CONF
fmap 2
acta
OMIT 2 3 5
OMIT -9 7 5
OMIT -5 7 3
REM <HKL>F:/Yathi-April-2013/HSY-571Next-1/olex2_HSY-571-jpj/HSY-571.hkl</HKL>
WGHT    0.135700    8.799000
EXTI    0.000376
FVAR       2.69446
CL1   4    0.665854    0.595671    0.596196    11.00000    0.07633    0.05177 =
         0.10474    0.01202   -0.01831    0.03122
O1    3    0.640405    0.417593    0.778613    11.00000    0.02777    0.03682 =
         0.04995    0.01316   -0.00142    0.01373
AFIX 147
H1    2    0.676010    0.433500    0.815942    11.00000   -1.50000
AFIX   0
O2    3    0.566365    0.492362    0.913907    11.00000    0.05336    0.05095 =
         0.03401   -0.00754    0.00797    0.03175
H2    2    0.590081    0.532308    0.887766    11.00000    0.06832
C1    1    0.637167    0.468861    0.717252    11.00000    0.02771    0.02786 =
         0.03165   -0.00082   -0.00203    0.01301
AFIX  13
H1A   2    0.657298    0.508952    0.768253    11.00000   -1.20000
AFIX   0
C2    1    0.564475    0.446583    0.701878    11.00000    0.02825    0.03175 =
         0.03413    0.00262    0.00138    0.01579
C3    1    0.530507    0.456811    0.792292    11.00000    0.04029    0.03614 =
         0.04163    0.00659    0.00782    0.02432
C4    1    0.463583    0.435428    0.777205    11.00000    0.04055    0.05133 =
         0.06075    0.01361    0.01579    0.02939
AFIX  43
H4    2    0.439988    0.442164    0.838355    11.00000   -1.20000
AFIX   0
C5    1    0.431708    0.404978    0.675653    11.00000    0.02825    0.05922 =
         0.07333    0.01383    0.00499    0.02080
AFIX  43
H5    2    0.386538    0.391751    0.666059    11.00000   -1.20000
AFIX   0
C6    1    0.464673    0.393381    0.587273    11.00000    0.03322    0.06793 =
         0.05447   -0.00242   -0.01093    0.01636
AFIX  43
H6    2    0.442098    0.371065    0.517747    11.00000   -1.20000
AFIX   0
C7    1    0.531439    0.414604    0.600434    11.00000    0.03175    0.05751 =
         0.03865   -0.00535   -0.00076    0.01790
AFIX  43
H7    2    0.554423    0.407038    0.539230    11.00000   -1.20000
AFIX   0
C8    1    0.675327    0.485913    0.602956    11.00000    0.02286    0.03496 =
         0.03393   -0.00296   -0.00321    0.00932
C9    1    0.691194    0.543805    0.543057    11.00000    0.03188    0.04339 =
         0.03934    0.00843   -0.00756    0.00651
C10   1    0.730001    0.561494    0.441843    11.00000    0.03857    0.08259 =
         0.04325    0.02248   -0.00568    0.00082
AFIX  43
H10   2    0.740867    0.601278    0.402110    11.00000   -1.20000
AFIX   0
C11   1    0.752430    0.521624    0.399729    11.00000    0.03461    0.13453 =
         0.03381    0.00093    0.00384    0.01822
AFIX  43
H11   2    0.779163    0.533901    0.331233    11.00000   -1.20000
AFIX   0
C12   1    0.736238    0.463900    0.456606    11.00000    0.03853    0.11779 =
         0.05057   -0.03212   -0.00451    0.03782
AFIX  43
H12   2    0.751278    0.435982    0.426433    11.00000   -1.20000
AFIX   0
C13   1    0.698239    0.445990    0.557417    11.00000    0.03360    0.05632 =
         0.04759   -0.01437   -0.00305    0.02258
AFIX  43
H13   2    0.687641    0.405986    0.596056    11.00000   -1.20000
AFIX   0
HKLF 4
REM  HSY-571 in R-3 #148
REM R1 =  0.0650 for    2055 Fo > 4sig(Fo)  and  0.0715 for all    2364 data
REM    151 parameters refined using      0 restraints
END
WGHT      0.1356      8.8075
REM Highest difference peak  0.404,  deepest hole -0.621,  1-sigma level  0.077
Q1    1   0.5937  0.4736  0.9522  11.00000  0.05    0.40
Q2    1   0.5372  0.4845  0.9675  11.00000  0.05    0.40
Q3    1   0.5464  0.4484  0.7492  11.00000  0.05    0.35
Q4    1   0.6824  0.4656  0.5811  11.00000  0.05    0.34
Q5    1   0.6816  0.5150  0.5808  11.00000  0.05    0.34
Q6    1   0.6558  0.4795  0.6597  11.00000  0.05    0.33
Q7    1   0.4930  0.4450  0.7888  11.00000  0.05    0.31
Q8    1   0.7350  0.4902  0.4224  11.00000  0.05    0.29
Q9    1   0.4399  0.3819  0.6391  11.00000  0.05    0.29
Q10   1   0.7098  0.5512  0.4831  11.00000  0.05    0.28
Q11   1   0.5992  0.4558  0.7064  11.00000  0.05    0.26
Q12   1   0.7275  0.5340  0.4028  11.00000  0.05    0.26
Q13   1   0.5511  0.4309  0.6524  11.00000  0.05    0.26
Q14   1   0.5399  0.4636  0.8408  11.00000  0.05    0.26
Q15   1   0.5026  0.4065  0.5951  11.00000  0.05    0.22
REM The information below was added by Olex2.
REM
REM R1 = 0.0650 for 2055 Fo > 4sig(Fo) and 0.0715 for all 11552 data
REM n/a parameters refined using n/a restraints
REM Highest difference peak 0.40, deepest hole -0.62
REM Mean Shift 0, Max Shift 0.
REM +++ Tabular Listing of Refinement Information +++
REM R1_all = 0.0715
REM R1_gt = 0.0650
REM wR_ref = 0.2129
REM GOOF = 1.065
REM Shift_max = 0
REM Shift_mean = 0
REM Reflections_all = 11552
REM Reflections_gt = 2055
REM Parameters = n/a
REM Hole = 0.40
REM Peak = -0.62
REM Flack = n/a
;
