# Supplementary material for: 2-[(2-Chloro­phen­yl)(hy­droxy)meth­yl]phenol
Source: Acta Crystallogr Sect E Struct Rep Online. 2013 Jul 13;69(Pt 8):o1240. doi: 10.1107/S1600536813018667 (PMC3793743; doi:10.1107/S1600536813018667)
Supplement: Supplementary file 2 [file e-69-o1240-Isup2.hkl]

#
# h,k,l, Fc-squared, Fo-squared, sigma(Fo-squared), status flag
#
data_I
_shelx_refln_list_code          4
_shelx_F_calc_maximum      416.00
_exptl_crystal_F_000      2196.00
_reflns_d_resolution_high  0.8084

loop_
 _space_group_symop_operation_xyz
 'x, y, z'
 '-y, x-y, z'
 '-x+y, -x, z'
 'x+2/3, y+1/3, z+1/3'
 '-y+2/3, x-y+1/3, z+1/3'
 '-x+y+2/3, -x+1/3, z+1/3'
 'x+1/3, y+2/3, z+2/3'
 '-y+1/3, x-y+2/3, z+2/3'
 '-x+y+1/3, -x+2/3, z+2/3'
 '-x, -y, -z'
 'y, -x+y, -z'
 'x-y, x, -z'
 '-x+2/3, -y+1/3, -z+1/3'
 'y+2/3, -x+y+1/3, -z+1/3'
 'x-y+2/3, x+1/3, -z+1/3'
 '-x+1/3, -y+2/3, -z+2/3'
 'y+1/3, -x+y+2/3, -z+2/3'
 'x-y+1/3, x+2/3, -z+2/3'

_cell_length_a    23.4627
_cell_length_b    23.4627
_cell_length_c    11.3722
_cell_angle_alpha  90.000
_cell_angle_beta   90.000
_cell_angle_gamma 120.000

_shelx_F_squared_multiplier     1.000

loop_
 _refln_index_h
 _refln_index_k
 _refln_index_l
 _refln_F_squared_calc
 _refln_F_squared_meas
 _refln_F_squared_sigma
 _refln_observed_status
  -1   2   0       1393.78       2445.46        41.30 o
   0   3   0      25238.80      33884.86       292.59 o
  -2   4   0      19657.00      16608.36       216.31 o
  -4   5   0      18961.26      20008.97       287.39 o
  -1   5   0      32681.46      36019.71       561.28 o
  -3   6   0        730.74       1792.74        60.01 o
   0   6   0      56373.95      59787.82      1449.44 o
  -5   7   0       8073.17       9212.79        84.23 o
  -2   7   0        508.52        360.26        12.64 o
  -7   8   0      15697.34      15335.42       206.51 o
  -4   8   0       1675.72        480.80        13.21 o
  -1   8   0       7925.77       7670.44        83.57 o
  -6   9   0      19954.06      21272.74       186.34 o
  -3   9   0        138.90         50.17         6.14 o
   0   9   0       3469.98       4870.75        67.96 o
  -8  10   0       6682.65       6682.79        73.23 o
  -5  10   0       1608.18        824.22        20.02 o
  -2  10   0        518.51        534.01        21.23 o
 -10  11   0       1571.80       1789.53        58.44 o
  -7  11   0       5958.44       5051.41       109.76 o
  -4  11   0      47185.00      47636.26       677.40 o
  -1  11   0       6953.89       7095.75        95.65 o
  -9  12   0       2106.19       3236.42        90.02 o
  -6  12   0       2046.91       4059.41        75.12 o
  -3  12   0       2985.09       3468.97       104.60 o
   0  12   0       7537.33       5370.81       122.51 o
 -11  13   0       8179.71       8614.09       146.71 o
  -8  13   0       3279.86       3356.06        83.38 o
  -5  13   0       4307.21       4301.75        96.98 o
  -2  13   0        272.07        578.98        29.06 o
 -13  14   0       1722.61       1104.01        47.60 o
 -10  14   0       2867.47       3541.90        91.16 o
  -7  14   0       4296.10       4697.22       119.80 o
  -4  14   0         90.11         63.36        13.49 o
  -1  14   0       2546.62       2184.51        67.88 o
 -12  15   0       2181.84       1793.42        67.66 o
  -9  15   0       3565.06       3613.46       109.63 o
  -6  15   0        186.37        261.12        30.02 o
  -3  15   0       1238.13       1267.21        51.70 o
   0  15   0       5574.28       5151.62       144.99 o
 -14  16   0         12.50         11.81        15.08 o
 -11  16   0       1214.12       1248.80        66.42 o
  -8  16   0       1063.59        902.27        55.51 o
  -5  16   0          3.61         26.38        14.32 o
  -2  16   0       1871.98       2035.69        69.13 o
 -16  17   0       1690.20       1536.00        41.89 o
 -13  17   0         44.96          3.38        15.84 o
 -10  17   0       4251.42       4135.72       126.40 o
  -7  17   0      10302.87      10444.56       207.63 o
  -4  17   0        951.36        789.54        64.57 o
  -1  17   0       4785.45       4871.78        75.80 o
 -15  18   0       1832.71       1510.21        43.73 o
 -12  18   0         73.78         27.79        21.93 o
  -9  18   0       5350.63       5738.27       154.25 o
  -6  18   0        187.63        112.33        54.85 o
  -3  18   0        112.53         90.84        14.94 o
   0  18   0        839.16        696.18        34.76 o
 -17  19   0        146.36        142.79        18.80 o
 -14  19   0        620.85        639.35        34.75 o
 -11  19   0      10711.77      10242.36       144.24 o
  -8  19   0       2605.75       2301.18        59.70 o
  -5  19   0        279.80        286.02        23.43 o
  -2  19   0        765.83        800.13        38.64 o
 -19  20   0       3696.80       3532.54        87.16 o
 -16  20   0       1393.89       1524.02        54.26 o
 -13  20   0         66.41         91.96        13.69 o
 -10  20   0          5.12         12.93        10.28 o
  -7  20   0          0.61          2.63        11.86 o
  -4  20   0       7878.07       7936.15       164.17 o
  -1  20   0         51.28         38.17        13.51 o
 -18  21   0         35.27         32.98        12.40 o
 -15  21   0        727.35        735.88        44.87 o
 -12  21   0        435.19        623.29        34.20 o
  -9  21   0         34.60         31.36        12.59 o
  -6  21   0         21.66         23.30        12.30 o
  -3  21   0        701.52        706.84        35.76 o
   0  21   0       4255.62       4241.14        90.89 o
 -20  22   0       1351.97       1306.28        49.21 o
 -17  22   0        124.55        100.32        18.85 o
 -14  22   0        990.50        888.00        44.19 o
 -11  22   0         35.07         41.11        13.97 o
  -8  22   0        289.42        394.08        29.69 o
  -5  22   0       1255.45       1144.86        48.35 o
  -2  22   0       1766.18       1861.03        59.13 o
 -22  23   0         36.47          1.07        10.11 o
 -19  23   0        156.17        213.13        26.47 o
 -16  23   0       1483.55       1467.77        60.69 o
 -13  23   0        186.88        178.66        22.69 o
 -10  23   0       1419.18       1439.20        60.33 o
  -7  23   0        322.62        450.12        40.03 o
  -4  23   0        545.71        605.18        36.55 o
  -1  23   0       1108.89       1131.45        45.09 o
 -21  24   0          2.22         13.44        11.03 o
 -18  24   0        433.05        504.07        33.99 o
 -15  24   0        360.62        348.91        28.84 o
 -12  24   0        104.92         55.48        13.51 o
  -9  24   0         51.15         46.56        13.93 o
  -6  24   0        140.87        146.13        20.09 o
  -3  24   0        123.43        109.14        18.96 o
   0  24   0        105.70         87.50        13.13 o
 -23  25   0        173.06        139.97        19.33 o
 -20  25   0        161.44        233.78        28.06 o
 -17  25   0        185.58        160.11        21.58 o
 -14  25   0       1042.37        996.97        46.01 o
 -11  25   0        322.44        294.32        25.98 o
  -8  25   0        155.61        173.70        17.69 o
  -5  25   0        685.09        786.48        47.32 o
  -2  25   0         50.70         60.44        11.79 o
 -22  26   0        277.95        331.99        28.72 o
 -19  26   0        316.77        359.27        33.43 o
 -16  26   0         68.80         31.06        11.94 o
 -13  26   0        122.40         82.10        14.40 o
 -10  26   0          0.58          3.07        10.73 o
  -7  26   0        610.87        722.44        33.45 o
  -4  26   0          2.52         -8.61         8.61 o
 -21  27   0          2.75         32.48        11.50 o
 -18  27   0       1114.94       1158.40        53.90 o
 -15  27   0          3.30         12.53         8.65 o
 -12  27   0       1055.29       1091.53        40.06 o
  -9  27   0        291.15        206.73        20.03 o
  -6  27   0         73.49         52.66        11.77 o
 -20  28   0         29.28         73.45        16.29 o
 -17  28   0        418.11        464.33        26.45 o
 -14  28   0         58.78         50.76         9.94 o
 -11  28   0          6.35         14.10         7.10 o
  -8  28   0         20.17         27.56        11.25 o
  -1   1   1      18877.62      22529.41       621.07 o
  -3   2   1      10632.97       8376.08       179.46 o
   0   2   1        110.28        168.35        28.04 o
  -5   3   1      57588.58      71135.26       721.66 o
  -2   3   1      73401.34      66007.66      1721.32 o
   1   3   1      33358.70      33514.47       675.83 o
  -7   4   1       9866.34      10736.29       180.71 o
  -4   4   1          6.02        169.00        27.27 o
  -1   4   1      16324.71      20375.46       667.03 o
   2   4   1      24191.87      29014.39       419.49 o
  -9   5   1       5438.27       7459.99       122.69 o
  -6   5   1     159971.67     143770.84       965.55 o
  -3   5   1       8998.29       8441.44       132.44 o
   0   5   1      22896.00      25880.13       187.09 o
   3   5   1      18403.66      20825.53       202.69 o
 -11   6   1      20908.96      20398.42       214.05 o
  -8   6   1        175.38         80.69        11.49 o
  -5   6   1     173053.62     155196.92      1849.24 o
  -2   6   1       9274.61       8972.05       193.97 o
   1   6   1      11122.22      10398.82       161.91 o
   4   6   1         44.10        125.40        17.22 o
 -13   7   1      20068.52      18347.21       442.60 o
 -10   7   1       9254.92      11143.46       213.33 o
  -7   7   1      78115.50      84100.40       892.45 o
  -4   7   1       3916.76       4606.15        89.98 o
  -1   7   1      20005.75      18981.74       318.78 o
   2   7   1       1037.02        438.76        30.21 o
   5   7   1       8216.97       9321.25       284.00 o
 -15   8   1         93.67        127.37        17.84 o
 -12   8   1      15748.52      21154.37       237.34 o
  -9   8   1      18402.27      21401.25       480.03 o
  -6   8   1       6747.26       4543.70        47.53 o
  -3   8   1         32.76         36.73         6.13 o
   0   8   1       3714.78       3877.37        44.40 o
   3   8   1       5584.24       6500.77       102.62 o
   6   8   1        839.62        778.03        41.01 o
 -17   9   1         11.87         31.72        19.93 o
 -14   9   1      15264.94      13761.18       307.10 o
 -11   9   1       3232.68       3361.91       100.30 o
  -8   9   1       3303.96       2839.38        52.89 o
  -5   9   1      24068.50      24467.11       307.59 o
  -2   9   1       7278.79       5622.95       130.44 o
   1   9   1      31779.90      33647.14       810.27 o
   4   9   1       2866.27       2551.14        92.79 o
   7   9   1       1332.28       1409.36        70.95 o
 -19  10   1       4204.37       4498.39       100.57 o
 -16  10   1      10669.37      11088.64       217.23 o
 -13  10   1        108.49        479.90        26.13 o
 -10  10   1        336.63        714.99        29.08 o
  -7  10   1       9991.61      16082.39       285.20 o
  -4  10   1       9031.48      11022.41       195.30 o
  -1  10   1       1895.54        935.47        25.71 o
   2  10   1      10550.15       9326.09       186.43 o
   5  10   1        462.84        432.32        46.38 o
   8  10   1       3932.12       3789.29       129.60 o
 -21  11   1       1776.16       1753.95        67.97 o
 -18  11   1       1266.34       1290.73        61.10 o
 -15  11   1       1046.62       1386.63        61.31 o
 -12  11   1        850.03       1383.14        68.46 o
  -9  11   1      17778.93      20138.97       636.49 o
  -6  11   1        412.25        186.78        25.20 o
  -3  11   1       1192.26       1391.66        42.69 o
   0  11   1       1386.26       1545.93        44.35 o
   3  11   1          3.84         35.79        16.64 o
   6  11   1       1090.39        773.11        61.95 o
   9  11   1        320.47        280.12        23.86 o
 -23  12   1       1480.37       1429.76        60.16 o
 -20  12   1         14.73         -4.98        11.97 o
 -17  12   1        323.02        266.19        29.60 o
 -14  12   1        965.05        839.90        41.64 o
 -11  12   1        314.76        203.59        19.42 o
  -8  12   1       4755.75       6012.38        95.30 o
  -5  12   1       4205.67       4517.46        82.67 o
  -2  12   1      18797.94      20730.40       192.32 o
   1  12   1         19.63         41.70        12.32 o
   4  12   1        787.39        893.97        57.53 o
   7  12   1       1583.73       1408.84        47.17 o
  10  12   1        198.31        149.11        20.03 o
 -25  13   1        107.82        104.11        18.87 o
 -22  13   1         62.77         49.59        24.86 o
 -19  13   1        328.54        398.84        25.37 o
 -16  13   1       4897.52       4691.22        95.01 o
 -13  13   1          9.89         28.62         9.44 o
 -10  13   1      13499.86      14378.13       309.97 o
  -7  13   1       2584.04       2092.95        88.49 o
  -4  13   1       3586.31       3349.85       183.48 o
  -1  13   1        536.16        539.69        31.60 o
   2  13   1         52.26        127.50        22.61 o
   5  13   1       4806.89       4424.57       137.37 o
   8  13   1         62.12         47.64        12.14 o
  11  13   1         27.43         49.80        19.26 o
 -27  14   1        250.43        261.50        27.69 o
 -24  14   1       3923.74       4215.57       115.39 o
 -21  14   1       1639.78       1642.08        87.00 o
 -18  14   1        699.38        586.12        27.23 o
 -15  14   1         29.67         66.61        13.27 o
 -12  14   1       6973.34       6555.36       213.80 o
  -9  14   1       8310.40       7989.60       141.32 o
  -6  14   1       2864.48       2361.08        83.20 o
  -3  14   1      23156.76      25137.90       658.09 o
   0  14   1       9025.39       9913.95       170.22 o
   3  14   1        441.98        400.36        40.14 o
   6  14   1         16.82         17.21        10.21 o
   9  14   1         24.89         11.66        13.35 o
  12  14   1          0.45        -11.50        12.08 o
 -26  15   1         87.29        101.51        18.34 o
 -23  15   1        346.15        378.63        36.35 o
 -20  15   1       1207.19       1208.62        47.34 o
 -17  15   1          1.85         29.31        14.13 o
 -14  15   1        415.89        356.22        32.85 o
 -11  15   1        202.35        166.25        20.35 o
  -8  15   1        450.81        478.34        38.61 o
  -5  15   1        370.76        325.76        32.53 o
  -2  15   1        183.57        131.40        23.32 o
   1  15   1       3310.37       3336.41       117.08 o
   4  15   1       3461.00       3408.97        70.28 o
   7  15   1        603.60        698.32        39.13 o
  10  15   1        701.91        789.68        45.89 o
  13  15   1         22.35         32.86        10.03 o
 -28  16   1        294.37        321.04        25.84 o
 -25  16   1        622.17        656.30        37.85 o
 -22  16   1       6623.70       6558.77       133.88 o
 -19  16   1       1310.85       1251.97        44.91 o
 -16  16   1        921.89        759.64        48.97 o
 -13  16   1       3394.84       3112.10       110.49 o
 -10  16   1       1227.56       1232.08        64.73 o
  -7  16   1       1416.04       1151.28        62.29 o
  -4  16   1        519.16        560.62        40.61 o
  -1  16   1        858.90        764.66        49.02 o
   2  16   1        213.94        153.89        17.13 o
   5  16   1       1844.32       1878.08        64.28 o
   8  16   1       1343.92       1332.63        55.44 o
  11  16   1         71.23         55.54        14.95 o
 -27  17   1         17.01         32.02        14.15 o
 -24  17   1        232.92        297.40        29.69 o
 -21  17   1       5012.13       4899.47        95.40 o
 -18  17   1         84.61        123.46        13.63 o
 -15  17   1         89.55         34.87        13.49 o
 -12  17   1       1907.67       2263.74        72.10 o
  -9  17   1       6267.27       6553.96       159.76 o
  -6  17   1        404.77        387.60        41.04 o
  -3  17   1       2327.25       2175.77        82.25 o
   0  17   1        792.14        835.77        37.26 o
   3  17   1        363.84        402.90        27.72 o
   6  17   1       1250.66       1193.91        54.56 o
   9  17   1       2514.10       2538.32        76.30 o
 -26  18   1        681.20        710.31        38.52 o
 -23  18   1        283.21        273.52        25.82 o
 -20  18   1        840.50        761.72        37.45 o
 -17  18   1       1933.44       2136.97        50.43 o
 -14  18   1          0.30         12.19        10.02 o
 -11  18   1        960.55       1018.12        63.11 o
  -8  18   1       7149.55       7886.26       180.50 o
  -5  18   1      11232.09       9764.56       637.48 o
  -2  18   1       2617.30       2399.25        72.96 o
   1  18   1        191.10        119.47        16.39 o
   4  18   1        302.23        254.64        21.81 o
   7  18   1        867.74        978.46        43.97 o
  10  18   1        286.33        151.08        18.12 o
 -28  19   1        107.00        103.52        17.14 o
 -25  19   1        172.51        167.39        20.23 o
 -22  19   1        296.16        271.56        24.14 o
 -19  19   1       1469.29       1508.18        52.62 o
 -16  19   1         21.02         21.02         8.99 o
 -13  19   1          0.48         38.14        11.46 o
 -10  19   1        339.72        420.26        27.20 o
  -7  19   1        655.93        671.86        34.71 o
  -4  19   1        213.35        273.86        25.77 o
  -1  19   1         97.38        105.77        17.28 o
   2  19   1         33.07         40.57        13.41 o
   5  19   1       1008.62        928.44        50.33 o
   8  19   1          6.59        -11.02        11.02 o
 -27  20   1          0.21          6.11         9.46 o
 -24  20   1        441.09        345.47        23.54 o
 -21  20   1         60.81         41.54        12.20 o
 -18  20   1       3156.01       3300.54        73.68 o
 -15  20   1        185.00        252.10        22.89 o
 -12  20   1          0.33         13.76         9.58 o
  -9  20   1          7.25         -5.97        11.74 o
  -6  20   1       2729.27       2666.51        70.96 o
  -3  20   1       4857.82       4752.57       113.16 o
   0  20   1         37.34         33.00        11.52 o
   3  20   1        148.37        106.54        15.71 o
   6  20   1         12.51         -6.68        12.24 o
 -26  21   1        377.46        433.71        30.55 o
 -23  21   1        623.11        577.23        33.53 o
 -20  21   1        521.99        616.39        32.53 o
 -17  21   1        761.87        681.07        36.25 o
 -14  21   1       2252.50       2121.61        68.43 o
 -11  21   1        784.18        744.62        37.27 o
  -8  21   1         96.40         54.64        12.78 o
  -5  21   1        344.03        294.41        26.37 o
  -2  21   1         70.92         64.29        16.79 o
   1  21   1         32.31         31.20        10.26 o
   4  21   1       2864.62       3048.72        78.03 o
 -25  22   1        150.10        214.05        22.87 o
 -22  22   1        370.47        329.87        26.03 o
 -19  22   1        196.36        126.22        19.42 o
 -16  22   1        308.12        224.22        23.94 o
 -13  22   1        637.45        600.89        39.43 o
 -10  22   1        203.06        221.80        22.64 o
  -7  22   1        221.03        167.85        18.15 o
  -4  22   1       1755.19       1800.65        66.31 o
  -1  22   1        695.68        697.76        35.62 o
   2  22   1          4.07          9.08        12.55 o
   5  22   1        324.01        378.78        31.87 o
 -24  23   1         87.08         76.89        11.62 o
 -21  23   1         53.59         12.91         9.77 o
 -18  23   1        250.31        308.76        38.56 o
 -15  23   1         41.65         24.24        15.56 o
 -12  23   1          6.55         -9.31        12.78 o
  -9  23   1        167.53        142.40        18.55 o
  -6  23   1        116.95        126.86        19.45 o
  -3  23   1         47.28         75.10        16.11 o
   0  23   1         27.34         18.89         8.97 o
   3  23   1         23.54         24.34        18.50 o
 -23  24   1        592.87        549.91        31.48 o
 -20  24   1        208.10        190.99        27.65 o
 -17  24   1         90.39         81.15        20.15 o
 -14  24   1        423.86        433.19        32.17 o
 -11  24   1        230.19        221.24        21.65 o
  -8  24   1        497.24        447.03        28.49 o
  -5  24   1        240.10        216.22        25.04 o
  -2  24   1       1462.86       1583.54        58.01 o
   1  24   1          5.40          5.10        19.67 o
 -22  25   1       1363.04       1501.50        62.48 o
 -19  25   1        624.31        604.59        45.40 o
 -16  25   1       1171.99       1211.99        56.50 o
 -13  25   1        373.40        427.55        27.31 o
 -10  25   1        167.97        178.03        19.95 o
  -7  25   1         89.43         77.64        15.67 o
  -4  25   1        511.56        496.65        32.90 o
  -1  25   1        794.11        935.19        40.99 o
 -21  26   1          8.09         30.80        14.24 o
 -18  26   1        241.46        234.57        28.80 o
 -15  26   1          0.55          5.63        10.56 o
 -12  26   1          1.44         -3.84         9.05 o
  -9  26   1       2426.79       2481.88        83.78 o
  -6  26   1         98.00        143.26        20.85 o
  -3  26   1        251.29        257.08        26.23 o
 -20  27   1         77.77         73.74        19.43 o
 -17  27   1        460.56        534.94        37.50 o
 -14  27   1          1.44          5.91         8.89 o
 -11  27   1       1047.16       1093.30        35.64 o
  -8  27   1        229.76        198.65        22.19 o
  -5  27   1         24.01         60.78        21.75 o
 -19  28   1        407.92        421.86        35.04 o
 -16  28   1          4.01          7.53         8.67 o
 -13  28   1         72.25         84.66        10.83 o
 -10  28   1        183.40        271.24        28.31 o
   0   1   2       4066.95       4075.03        43.03 o
  -2   2   2      22737.78      21303.85       535.94 o
   1   2   2      25658.69      21173.05       425.11 o
  -4   3   2       8941.31       7832.93       128.14 o
  -1   3   2     110453.91      94391.22      3066.58 o
   2   3   2      69193.91      69015.02      1121.87 o
  -6   4   2      73551.09      72569.06      1921.28 o
  -3   4   2     125791.80     109719.01      1523.10 o
   0   4   2      14940.17      10389.44       139.37 o
   3   4   2      33611.86      31240.14       410.83 o
  -8   5   2      10103.41       9650.78       172.07 o
  -5   5   2     118362.12     122755.46      3650.37 o
  -2   5   2      32368.62      33033.14       527.99 o
   1   5   2      23581.73      21298.96       413.84 o
   4   5   2       2395.60       2199.37        54.83 o
 -10   6   2       9732.07      10157.63       159.14 o
  -7   6   2      31599.26      34276.38       731.77 o
  -4   6   2      21883.98      25966.89       228.40 o
  -1   6   2        555.46        365.68        27.64 o
   2   6   2       1705.69       1406.66        25.90 o
   5   6   2        464.77        428.29        24.89 o
 -12   7   2       2138.72       1566.69        59.03 o
  -9   7   2         35.00         84.42        11.42 o
  -6   7   2      20469.82      28022.51       310.16 o
  -3   7   2       5130.34       3955.82        46.98 o
   0   7   2      14034.97      12126.36       218.62 o
   3   7   2       3664.83       4432.53       110.07 o
   6   7   2       1958.69       2125.75        59.56 o
 -14   8   2        323.36        697.85        36.12 o
 -11   8   2       6525.77      10702.36       206.28 o
  -8   8   2      11093.64       9076.09       171.38 o
  -5   8   2        514.83        762.54        29.52 o
  -2   8   2       5086.28       4160.12       116.73 o
   1   8   2        274.73        165.78        15.35 o
   4   8   2      12242.44      12107.25       168.25 o
   7   8   2       3919.15       3694.49       120.48 o
 -16   9   2        139.44        215.86        41.15 o
 -13   9   2      10784.43      11075.07       150.06 o
 -10   9   2      11035.17      12246.04       198.30 o
  -7   9   2       1987.95       4289.16        65.28 o
  -4   9   2       5863.22       7755.75        95.69 o
  -1   9   2       4816.65       5815.31        81.57 o
   2   9   2       9339.41      11097.24       140.90 o
   5   9   2        162.39         74.21        15.30 o
   8   9   2       2821.19       2669.47       109.39 o
 -18  10   2       2525.16       2434.81       115.52 o
 -15  10   2       1737.65       1984.86        57.38 o
 -12  10   2      21058.02      24504.27       427.27 o
  -9  10   2       1123.01        645.63        34.98 o
  -6  10   2        215.99        394.98        17.45 o
  -3  10   2      13701.19      15099.64       178.47 o
   0  10   2       1104.69        811.86        30.70 o
   3  10   2        954.64       1617.52        52.76 o
   6  10   2       4266.80       4564.07       112.83 o
   9  10   2       2373.39       2514.40        67.73 o
 -20  11   2        838.46        708.41        37.12 o
 -17  11   2        354.87        273.55        26.67 o
 -14  11   2         49.09        104.66        14.76 o
 -11  11   2        137.05         17.70        14.01 o
  -8  11   2      22523.61      23412.06       289.87 o
  -5  11   2        829.75        668.55        25.23 o
  -2  11   2        108.29         52.39         9.95 o
   1  11   2       3668.73       3291.68        68.98 o
   4  11   2      17660.53      17076.71       266.12 o
   7  11   2         10.18          5.38        14.57 o
  10  11   2       5635.41       5468.04       131.82 o
 -22  12   2       2028.97       2161.03        86.72 o
 -19  12   2        442.79        461.48        29.49 o
 -16  12   2       9986.93      10101.88       346.73 o
 -13  12   2        186.55        139.78        16.63 o
 -10  12   2      13648.46      14212.53       230.35 o
  -7  12   2      11577.80      13128.33       262.02 o
  -4  12   2      13274.08      11979.18       322.74 o
  -1  12   2       1491.78       2217.84        68.01 o
   2  12   2        356.60        323.16        29.47 o
   5  12   2       6116.46       6394.18       234.93 o
   8  12   2       2995.02       3336.44        76.28 o
  11  12   2          9.27          9.42        14.90 o
 -24  13   2        974.78        918.10        54.03 o
 -21  13   2        368.78        439.55        36.10 o
 -18  13   2      13378.71      13617.39       133.84 o
 -15  13   2         64.56         67.14        12.64 o
 -12  13   2       2507.34       3126.59        78.89 o
  -9  13   2       6288.78       7299.26       267.52 o
  -6  13   2       1485.20        838.33        35.56 o
  -3  13   2      11830.83      12757.64       161.67 o
   0  13   2        145.31         76.85        13.50 o
   3  13   2        208.77        222.75        47.79 o
   6  13   2         80.26         78.69        12.53 o
   9  13   2         13.73         14.48        10.62 o
  12  13   2       1367.37       1608.38        58.44 o
 -26  14   2        596.89        507.28        36.32 o
 -23  14   2         13.11         21.29        14.64 o
 -20  14   2        138.96        142.81        17.65 o
 -17  14   2        376.73        218.17        20.33 o
 -14  14   2       1744.99       2057.40        67.18 o
 -11  14   2       2767.49       2119.78        80.14 o
  -8  14   2        876.72       1020.47        48.15 o
  -5  14   2       6115.33       6253.13       260.21 o
  -2  14   2       5124.42       5254.49       103.27 o
   1  14   2       7666.21       8158.08       236.49 o
   4  14   2       4817.57       5033.65       111.89 o
   7  14   2        382.67        408.42        24.67 o
  10  14   2        206.80        202.67        26.24 o
  13  14   2         12.99         -4.28        14.60 o
 -28  15   2        484.46        438.27        30.73 o
 -25  15   2        200.49        143.55        24.19 o
 -22  15   2          7.12          1.03        13.68 o
 -19  15   2       8193.98       7727.44       127.92 o
 -16  15   2       3413.97       3639.95        94.29 o
 -13  15   2         94.82         32.44        10.92 o
 -10  15   2       1237.34       1232.53        49.30 o
  -7  15   2        195.04         18.00        18.27 o
  -4  15   2       9945.91      10302.68       199.83 o
  -1  15   2        587.60        455.74        35.67 o
   2  15   2       2359.61       2226.01        54.14 o
   5  15   2         66.33         41.01         9.91 o
   8  15   2       3395.12       3577.89        94.41 o
  11  15   2        280.75        405.54        31.07 o
 -27  16   2        458.16        557.51        38.23 o
 -24  16   2         55.32         73.64        21.48 o
 -21  16   2        429.76        492.87        30.81 o
 -18  16   2          6.84         11.11         9.46 o
 -15  16   2       2319.86       2128.63        81.25 o
 -12  16   2         20.92         18.51        18.94 o
  -9  16   2       5298.42       5248.07       176.84 o
  -6  16   2        913.06        709.15        50.29 o
  -3  16   2       1223.69       1241.86        81.30 o
   0  16   2        183.88        200.84        17.59 o
   3  16   2        663.40        688.43        33.85 o
   6  16   2        176.86        258.09        23.69 o
   9  16   2         30.45         38.06        12.25 o
  12  16   2       1378.08       1307.79        84.00 o
 -26  17   2         52.25         43.78        16.23 o
 -23  17   2        366.44        433.00        32.95 o
 -20  17   2        104.87        129.55        15.49 o
 -17  17   2        461.33        459.57        24.96 o
 -14  17   2       3585.30       3168.27        99.54 o
 -11  17   2        651.71        569.17        41.49 o
  -8  17   2       2825.60       3088.66       106.70 o
  -5  17   2       1527.30       1732.39        83.39 o
  -2  17   2       5781.79       6289.75        96.15 o
   1  17   2       2084.10       1747.52        57.37 o
   4  17   2        905.67       1019.30        40.43 o
   7  17   2        443.59        387.67        30.26 o
  10  17   2         77.94         79.76        20.40 o
 -28  18   2        130.40        143.30        27.50 o
 -25  18   2        232.11        206.76        23.96 o
 -22  18   2        886.73        807.50        40.06 o
 -19  18   2        697.12        680.34        35.55 o
 -16  18   2        708.98        614.65        29.87 o
 -13  18   2       2399.85       2180.38        62.72 o
 -10  18   2       1081.04       1331.92        70.70 o
  -7  18   2       2526.55       2289.43       113.90 o
  -4  18   2        631.94        627.39        41.42 o
  -1  18   2       2223.56       2003.06        62.31 o
   2  18   2        620.03        562.37        33.07 o
   5  18   2        218.30        243.01        21.04 o
   8  18   2        164.34        219.92        18.03 o
 -27  19   2        182.50        307.64        28.30 o
 -24  19   2        162.35        155.01        20.28 o
 -21  19   2       4974.01       4876.06        93.41 o
 -18  19   2        161.91        185.07        20.58 o
 -15  19   2       2743.81       2529.86        78.77 o
 -12  19   2       1308.88       1185.15        71.41 o
  -9  19   2        269.90        228.65        23.21 o
  -6  19   2        469.87        517.57        33.80 o
  -3  19   2       4456.58       4487.43       101.25 o
   0  19   2       1733.20       1586.68        64.73 o
   3  19   2       1657.72       1620.76        48.49 o
   6  19   2         24.34         46.26        13.66 o
   9  19   2          0.55          0.98        16.59 o
 -26  20   2        454.88        482.91        29.13 o
 -23  20   2       1079.44       1136.76        47.85 o
 -20  20   2        378.77        326.49        24.57 o
 -17  20   2        381.09        474.91        33.16 o
 -14  20   2       1652.83       1640.18        60.75 o
 -11  20   2        575.54        487.84        39.07 o
  -8  20   2       5441.36       5469.19       121.77 o
  -5  20   2        368.12        368.25        29.13 o
  -2  20   2          6.59          6.86        13.94 o
   1  20   2        460.36        340.40        25.18 o
   4  20   2        227.21        197.35        20.78 o
   7  20   2        666.38        691.48        31.54 o
 -25  21   2         20.87         60.90        12.40 o
 -22  21   2        129.30        152.38        16.20 o
 -19  21   2        331.82        264.32        22.71 o
 -16  21   2       1004.31        995.95        52.34 o
 -13  21   2        252.61        170.90        23.60 o
 -10  21   2        475.36        588.32        43.44 o
  -7  21   2          3.02          2.83        14.19 o
  -4  21   2       1429.21       1439.62        60.92 o
  -1  21   2        299.35        302.73        26.22 o
   2  21   2         30.57         47.90        10.94 o
   5  21   2       1136.77       1172.29        43.94 o
 -24  22   2         12.57          3.96        11.62 o
 -21  22   2          6.47         18.69        15.25 o
 -18  22   2        177.98        197.72        24.49 o
 -15  22   2         31.37         11.46        14.27 o
 -12  22   2        194.01        152.66        21.03 o
  -9  22   2        640.90        715.36        48.11 o
  -6  22   2         50.24         30.20        16.27 o
  -3  22   2        214.76        148.18        21.24 o
   0  22   2         49.06         97.00        13.50 o
   3  22   2        241.15        253.98        17.67 o
 -26  23   2       2161.95       2148.04       104.38 o
 -23  23   2         97.99        146.55        17.48 o
 -20  23   2        105.90        124.40        27.49 o
 -17  23   2        132.89        125.55        23.89 o
 -14  23   2        556.81        461.01        45.16 o
 -11  23   2         13.21          5.71        12.36 o
  -8  23   2         56.47         87.50        15.49 o
  -5  23   2        467.07        397.40        30.24 o
  -2  23   2        108.09         95.85        17.03 o
   1  23   2         48.09         34.99        11.39 o
 -25  24   2        204.36        234.56        35.58 o
 -22  24   2        306.58        377.55        32.80 o
 -19  24   2        348.54        265.16        34.05 o
 -16  24   2        547.78        520.51        47.03 o
 -13  24   2         33.13         43.48        12.47 o
 -10  24   2       3012.36       3160.20        84.94 o
  -7  24   2         31.18         35.52        12.29 o
  -4  24   2        102.88         70.53        13.76 o
  -1  24   2         43.60         30.86        10.29 o
 -24  25   2        230.34        192.09        24.05 o
 -21  25   2        402.63        338.66        36.14 o
 -18  25   2        544.07        434.70        39.65 o
 -15  25   2        446.31        479.59        35.42 o
 -12  25   2        322.47        316.66        23.58 o
  -9  25   2        701.48        743.96        38.50 o
  -6  25   2         18.10         51.40        18.07 o
  -3  25   2         39.53         47.17         9.81 o
 -23  26   2          7.88         -8.09        14.98 o
 -20  26   2        162.09        139.11        20.53 o
 -17  26   2          0.45          0.55        17.63 o
 -14  26   2          7.48         12.53        10.23 o
 -11  26   2       1103.32       1166.01        44.58 o
  -8  26   2        466.51        530.04        32.25 o
  -5  26   2         59.70         45.77        13.70 o
 -22  27   2         73.57         17.33        12.77 o
 -19  27   2       1268.77       1446.35        57.08 o
 -16  27   2         70.91         65.42        14.69 o
 -13  27   2        245.73        221.57        18.01 o
 -10  27   2        231.45        235.27        21.14 o
  -7  27   2         67.17         98.38        16.04 o
 -18  28   2         21.03         47.33        11.77 o
 -15  28   2       1097.14       1063.22        37.92 o
 -12  28   2         27.14         35.14        11.07 o
  -9  28   2          7.95         22.34        15.54 o
   0   0   3       2023.06       2443.61       168.13 o
   1   1   3       5284.49       3979.12        70.64 o
  -1   2   3      58735.58      46766.16       930.73 o
   2   2   3      18785.62      16716.68       309.81 o
  -3   3   3       8992.56      13295.22       175.06 o
   0   3   3      20505.79      22050.19       354.13 o
   3   3   3       2097.38       4473.78        83.77 o
  -5   4   3       7845.21       9367.50       163.90 o
  -2   4   3        115.99        100.34         6.97 o
   1   4   3       6842.92       8972.28       122.60 o
   4   4   3         11.93         59.08        12.29 o
  -7   5   3      73490.77      76622.86       704.67 o
  -4   5   3       2376.95       2962.31       123.96 o
  -1   5   3         25.54         61.09         7.40 o
   2   5   3       7640.75       6689.89       245.60 o
   5   5   3       1185.97       2954.89        85.16 o
  -9   6   3      69711.45      66043.00       614.21 o
  -6   6   3       4236.91       5078.88        69.26 o
  -3   6   3      16090.58      15166.40       116.57 o
   0   6   3       1829.15       2068.68        48.78 o
   3   6   3      20299.61      21256.42       238.25 o
   6   6   3        673.50       1456.61        70.27 o
 -11   7   3      16998.11      24900.88      1043.36 o
  -8   7   3       5946.74       7601.45       211.66 o
  -2   7   3        856.49        425.96        33.65 o
   1   7   3       5601.85       7571.89       203.44 o
   4   7   3        100.93         90.76        13.75 o
   7   7   3       1050.56       1172.17        47.51 o
 -13   8   3       7536.65       8322.72       193.38 o
 -10   8   3       9460.07       9975.55       281.70 o
  -7   8   3        121.03        117.72        10.29 o
  -4   8   3       8104.08       9777.31       200.48 o
  -1   8   3       3148.73       4858.03        86.96 o
   2   8   3       9866.10      10524.93       204.72 o
   5   8   3       3531.15       3494.95        81.08 o
   8   8   3       2987.73       2853.81        80.10 o
 -15   9   3        237.17        157.51        24.67 o
 -12   9   3      52869.15      54071.73       953.25 o
  -9   9   3      17255.10      19374.94       219.91 o
  -6   9   3       1394.66        610.08        24.71 o
  -3   9   3       2704.16       1747.14        37.51 o
   0   9   3      18219.10      20246.63       198.23 o
   3   9   3       3888.54       5758.07       103.80 o
   6   9   3       2432.21       2227.65        83.11 o
   9   9   3      17151.13      16658.92       280.17 o
 -17  10   3        100.34         96.31        15.09 o
 -14  10   3        705.90        661.68        33.71 o
 -11  10   3      12430.69      13688.96       305.40 o
  -8  10   3      19368.05      21387.21       560.11 o
  -5  10   3      24975.99      24486.13       730.47 o
  -2  10   3      14132.87      13550.32       224.30 o
   1  10   3        350.06        167.93        18.62 o
   4  10   3       9270.12      10153.58       171.49 o
   7  10   3       4833.63       4683.59       136.98 o
  10  10   3       7436.68       7424.03       123.41 o
 -19  11   3       2148.66       2335.11        64.73 o
 -16  11   3       1782.89       1686.65        56.96 o
 -13  11   3      16242.40      17646.61       364.34 o
 -10  11   3       7235.68       7807.64       206.74 o
  -7  11   3        292.63        731.56        28.68 o
  -4  11   3       1024.89        933.27        31.74 o
  -1  11   3       6393.38       7087.75       111.93 o
   2  11   3       5146.85       4520.83       156.52 o
   5  11   3         14.50        -17.78        17.78 o
   8  11   3       4484.72       4868.29       111.45 o
  11  11   3         23.79          9.90        14.25 o
 -21  12   3        219.79        190.28        21.34 o
 -18  12   3       5210.92       5790.06        84.60 o
 -15  12   3       1185.44       1170.80        46.58 o
 -12  12   3      10103.30      12050.81       183.28 o
  -9  12   3       1448.61       2316.56        71.15 o
  -6  12   3       1958.98       2026.45        50.28 o
  -3  12   3      12659.74      13567.89       155.31 o
   0  12   3       2517.28       3330.34        72.71 o
   3  12   3       6010.60       5846.92       148.14 o
   6  12   3         59.06         90.05        14.76 o
   9  12   3        269.74        277.06        26.13 o
  12  12   3         24.35          3.91        17.76 o
 -23  13   3        294.06        235.23        26.34 o
 -20  13   3       6895.61       6795.83       112.23 o
 -17  13   3        377.64        354.24        34.35 o
 -14  13   3       4091.54       3701.55        93.04 o
 -11  13   3        401.45        215.65        23.44 o
  -8  13   3        677.70        411.43        30.58 o
  -5  13   3       5761.45       5104.40       102.35 o
  -2  13   3       1906.34       1863.66        63.77 o
   1  13   3        507.01        394.03        32.34 o
   4  13   3        522.96        635.33        38.73 o
   7  13   3          7.04         15.76        10.31 o
  10  13   3          5.87         12.77        12.91 o
  13  13   3        701.13        695.62        46.79 o
 -25  14   3        361.05        360.54        37.74 o
 -22  14   3        319.17        240.05        23.82 o
 -19  14   3       1268.31       1315.38        45.12 o
 -16  14   3         17.50          8.50        12.33 o
 -13  14   3        493.42        312.53        27.58 o
 -10  14   3       4143.83       4940.82       112.01 o
  -7  14   3       1370.49       1208.36        46.54 o
  -4  14   3         85.06        135.54        18.67 o
  -1  14   3        215.02        464.46        31.08 o
   2  14   3       5362.56       5403.67       150.90 o
   5  14   3       2571.54       2470.91        68.48 o
   8  14   3       1824.83       1807.86        74.11 o
  11  14   3          6.13         21.18        16.65 o
  14  14   3        262.11        407.76        28.66 o
 -27  15   3         18.08         41.81        14.58 o
 -24  15   3        525.00        521.95        35.38 o
 -21  15   3       1584.65       1517.08        59.74 o
 -18  15   3       1233.17       1060.10        39.57 o
 -15  15   3        289.55        338.73        29.30 o
 -12  15   3        394.41        359.19        27.95 o
  -9  15   3        621.26        689.60        40.99 o
  -6  15   3        252.68        221.08        28.62 o
  -3  15   3        154.91        281.16        39.38 o
   0  15   3        229.91        263.37        31.12 o
   3  15   3         21.23         54.34        12.39 o
   6  15   3        719.46        657.35        35.63 o
   9  15   3        714.97        610.24        33.27 o
  12  15   3         17.50        -13.92        13.92 o
 -26  16   3        164.52        223.46        27.21 o
 -23  16   3         95.75         75.10        19.16 o
 -20  16   3          2.01          4.14         9.81 o
 -17  16   3       1892.35       1714.45        46.93 o
 -14  16   3       1771.29       1599.30        61.46 o
 -11  16   3         15.06         -5.70        17.55 o
  -8  16   3        425.63        312.23        26.68 o
  -5  16   3       6561.38       6917.05       143.44 o
  -2  16   3        636.12        532.01        36.33 o
   1  16   3         75.06         80.17        14.27 o
   4  16   3       1016.28       1038.17        44.09 o
   7  16   3       1166.52       1186.75        44.34 o
  10  16   3       2866.49       2895.61        77.44 o
 -28  17   3        192.01        259.94        28.08 o
 -25  17   3        346.47        383.68        27.88 o
 -22  17   3        215.46        221.64        24.39 o
 -19  17   3        396.10        344.70        26.37 o
 -16  17   3          9.15         10.25        10.24 o
 -13  17   3         21.71         68.86        16.48 o
 -10  17   3       1408.80       1205.07        68.68 o
  -7  17   3       3022.85       2811.73        89.75 o
  -4  17   3         50.52         50.50        14.75 o
  -1  17   3      11852.36      11532.29       156.93 o
   2  17   3        849.23        899.20        45.09 o
   5  17   3        412.48        345.10        25.54 o
   8  17   3        264.24        249.80        18.75 o
  11  17   3        126.85        154.97        30.48 o
 -27  18   3         91.52        108.94        25.66 o
 -24  18   3        166.30        238.03        25.62 o
 -21  18   3       2630.16       2891.07        71.59 o
 -18  18   3       1547.32       1494.61        52.97 o
 -15  18   3         10.59         20.59        10.12 o
 -12  18   3        815.63        709.80        48.22 o
  -9  18   3       8242.04       8254.95       191.50 o
  -6  18   3        114.13        157.09        17.28 o
  -3  18   3        694.33        699.97        39.90 o
   0  18   3          6.07         25.10        13.20 o
   3  18   3        489.75        491.87        28.22 o
   6  18   3       2568.19       2663.64        58.31 o
   9  18   3         20.76         12.71        28.18 o
 -26  19   3         64.81         93.91        17.58 o
 -23  19   3          9.21         24.04        13.38 o
 -20  19   3        293.98        222.86        20.62 o
 -17  19   3        611.71        654.15        37.66 o
 -14  19   3        532.82        525.11        38.16 o
 -11  19   3         23.16         72.43        23.07 o
  -8  19   3        262.19        258.42        22.34 o
  -5  19   3        106.36        113.81        18.77 o
  -2  19   3        837.71        649.46        47.83 o
   1  19   3        725.72        617.63        36.82 o
   4  19   3         22.87         34.20         9.86 o
   7  19   3        464.98        331.89        24.16 o
 -25  20   3         48.11         26.96        12.62 o
 -22  20   3         23.28         50.51        12.90 o
 -19  20   3         92.96         86.01        18.42 o
 -16  20   3        171.63        124.25        20.46 o
 -13  20   3       1513.72       1184.91        55.62 o
 -10  20   3       2006.63       2059.88        72.96 o
  -7  20   3       1282.59       1358.03        54.98 o
  -4  20   3        376.96        284.56        29.04 o
  -1  20   3       1623.43       1507.24        57.36 o
   2  20   3       2513.78       2674.15        70.64 o
   5  20   3        328.80        391.40        21.07 o
 -24  21   3        459.62        562.73        33.15 o
 -21  21   3        604.07        613.05        33.36 o
 -18  21   3         36.94         59.73        16.61 o
 -15  21   3          4.42         15.36        14.32 o
 -12  21   3        297.32        385.70        36.28 o
  -9  21   3        562.32        684.96        50.88 o
  -6  21   3         91.42        107.95        22.15 o
  -3  21   3        812.92        834.34        42.84 o
   0  21   3       2105.37       1817.53        58.28 o
   3  21   3          3.30         15.75         9.64 o
 -26  22   3        784.07       1009.03        50.22 o
 -23  22   3        327.83        339.83        29.20 o
 -20  22   3       1843.57       2084.51        68.58 o
 -17  22   3        116.87        111.65        19.55 o
 -14  22   3       1122.79       1108.98        48.47 o
 -11  22   3       1827.08       1964.23        78.05 o
  -8  22   3       1597.16       1579.24        81.68 o
  -5  22   3        299.60        310.94        29.35 o
  -2  22   3        222.80        315.40        28.50 o
   1  22   3          3.30         -5.77         9.63 o
 -25  23   3        190.48        197.11        34.63 o
 -22  23   3         62.44         27.42        10.84 o
 -19  23   3        124.12        103.71        18.80 o
 -16  23   3       1023.82       1075.06        52.34 o
 -13  23   3         34.72         39.81        14.23 o
 -10  23   3        115.81         93.12        16.51 o
  -7  23   3        362.52        383.02        31.43 o
  -4  23   3         63.72         53.07        13.67 o
  -1  23   3         32.20         53.14        10.43 o
   2  23   3        284.13        317.32        29.77 o
 -24  24   3         14.18         28.15        24.08 o
 -21  24   3         94.34         95.31        20.60 o
 -18  24   3       2323.22       2297.09        78.97 o
 -15  24   3        114.40        104.41        17.84 o
 -12  24   3          1.58         12.74        10.60 o
  -9  24   3         45.85         30.25        12.98 o
  -6  24   3         96.87        115.55        17.31 o
  -3  24   3         19.02          6.19        11.06 o
   0  24   3         38.33         23.52        12.02 o
 -23  25   3         12.34         10.99        14.96 o
 -20  25   3        537.36        562.27        39.71 o
 -17  25   3          1.43          3.53        13.39 o
 -14  25   3        406.43        357.55        30.67 o
 -11  25   3       2926.23       2947.10        87.37 o
  -8  25   3       1513.07       1657.60        61.99 o
  -5  25   3        696.18        803.20        56.99 o
  -2  25   3        599.90        715.82        36.47 o
 -22  26   3          7.95         14.48        12.09 o
 -19  26   3        571.43        626.66        40.29 o
 -16  26   3         51.04         55.86        16.92 o
 -13  26   3        384.06        496.91        32.42 o
 -10  26   3        211.42        120.14        15.82 o
  -7  26   3        106.11         78.63        13.68 o
  -4  26   3          2.92         18.90         8.87 o
 -18  27   3        580.76        626.23        43.74 o
 -15  27   3         35.76         23.30         9.10 o
 -12  27   3          9.72         28.26         7.17 o
  -9  27   3       1508.55       1571.02        56.77 o
 -17  28   3        394.60        393.53        44.10 o
 -14  28   3         77.83         30.00        13.23 o
 -11  28   3         25.46         22.90        14.60 o
  -1   1   4       4106.71       2846.97        42.66 o
  -3   2   4       6166.05       5844.54       150.11 o
   0   2   4        923.68        482.12        14.61 o
  -5   3   4       3794.91       5036.73        60.72 o
  -2   3   4        206.26        292.93        17.86 o
   1   3   4      37143.86      38306.48       710.44 o
  -7   4   4       4669.25       8154.82       119.26 o
  -4   4   4      18567.19      16753.73       255.99 o
  -1   4   4       2087.45       1964.25        46.03 o
   2   4   4      12004.51      17205.02       429.86 o
  -9   5   4          3.28         12.31        11.13 o
  -6   5   4       7602.94       6939.05       255.20 o
  -3   5   4      26427.54      24912.74       464.90 o
   0   5   4       7651.31       8635.10       179.57 o
   3   5   4       6823.01       9330.17       292.12 o
 -11   6   4       7206.24       8887.57       259.11 o
  -8   6   4       2075.04       2701.82       137.02 o
  -5   6   4       8969.40       9447.62       125.90 o
  -2   6   4      23497.91      27836.56       371.29 o
   1   6   4       2948.65       5103.97       129.98 o
   4   6   4        564.46       1192.58        65.08 o
 -13   7   4       1254.46       1214.15        57.79 o
 -10   7   4        495.86        301.57        22.38 o
  -7   7   4      22613.69      24689.99       665.76 o
  -4   7   4       2818.49       1990.46        49.92 o
  -1   7   4       7877.14       8403.52       116.50 o
   2   7   4       1718.55       2583.03       126.86 o
   5   7   4        109.18        261.01        26.03 o
 -15   8   4       4965.41       5108.00       168.47 o
 -12   8   4       2359.86       1748.72        56.37 o
  -9   8   4       2093.78       1510.89        41.70 o
  -6   8   4      18896.55      18947.07       339.40 o
  -3   8   4       5839.80       7821.16       114.58 o
   0   8   4      10148.44       9025.58       136.49 o
   3   8   4       1144.91        651.65        38.62 o
   6   8   4       1352.11       1217.18        57.96 o
 -17   9   4       3741.26       3405.66        68.99 o
 -14   9   4       3901.10       3496.97        86.60 o
 -11   9   4       4290.56       5859.25       144.76 o
  -8   9   4       8789.46       9761.09       193.08 o
  -5   9   4         18.85         70.58        17.97 o
  -2   9   4       9332.34       8885.46       119.11 o
   1   9   4       9007.12       8319.64       196.18 o
   4   9   4       5772.56       5494.02       378.63 o
   7   9   4       6515.91       6229.20       163.92 o
 -19  10   4       5244.29       5564.66       118.81 o
 -16  10   4       1565.58       1995.94        97.25 o
 -13  10   4         46.92         46.23        16.32 o
 -10  10   4        127.64        336.33        37.06 o
  -7  10   4       1366.80       1434.39        66.17 o
  -4  10   4       9649.14      10112.75       171.61 o
  -1  10   4       2745.93       3008.19       121.11 o
   2  10   4       1403.09       1805.20        78.52 o
   5  10   4       1459.55       1667.66        97.20 o
   8  10   4        890.35        997.18        40.11 o
 -21  11   4       2811.55       2724.42        74.02 o
 -18  11   4        328.88        359.09        23.35 o
 -15  11   4       6267.14       6151.22       151.47 o
 -12  11   4         29.19         31.45        13.29 o
  -9  11   4       2278.07       2095.21        67.33 o
  -6  11   4          0.50        103.79        15.73 o
  -3  11   4       7534.81       6903.93        90.40 o
   0  11   4      14085.89      14110.23       281.21 o
   3  11   4       1335.98       1299.39        60.59 o
   6  11   4        245.61        235.28        17.80 o
   9  11   4         73.92         71.12        15.05 o
 -23  12   4       1784.56       1595.16        62.86 o
 -20  12   4       4611.47       4293.83        95.46 o
 -17  12   4       6005.27       6508.67        89.88 o
 -14  12   4      19173.74      20003.37       287.48 o
 -11  12   4       8514.54       9097.26       160.94 o
  -8  12   4       7779.95       7326.88       179.61 o
  -5  12   4       2521.04       2828.38        68.24 o
  -2  12   4        332.85        189.21        17.63 o
   1  12   4         14.08         13.40        12.34 o
   4  12   4       3870.76       4531.97       142.62 o
   7  12   4       4962.54       4900.80        97.71 o
  10  12   4          0.27         -1.64        13.88 o
 -25  13   4        475.57        485.48        40.59 o
 -22  13   4        101.79        173.00        24.95 o
 -19  13   4       2781.77       2977.32        72.86 o
 -16  13   4       6553.72       6681.95        96.63 o
 -13  13   4        209.06        283.20        25.54 o
 -10  13   4         13.42         72.98        14.67 o
  -7  13   4         33.44         72.38        17.93 o
  -4  13   4          6.42         22.10         9.07 o
  -1  13   4       3669.03       4157.63        85.69 o
   2  13   4        349.60        443.55        42.16 o
   5  13   4        521.00        458.38        29.10 o
   8  13   4         80.01         68.15        14.02 o
  11  13   4        803.12        727.64        52.79 o
 -27  14   4        126.08         93.22        20.11 o
 -24  14   4        425.94        328.42        37.04 o
 -21  14   4          5.22          2.18        13.67 o
 -18  14   4       1201.69       1092.81        41.37 o
 -15  14   4         25.13          5.62        12.40 o
 -12  14   4       2657.53       3025.74        92.10 o
  -9  14   4          2.54         32.33        11.93 o
  -6  14   4        109.31        181.01        18.91 o
  -3  14   4        213.31        149.92        19.94 o
   0  14   4          6.48         24.74        13.69 o
   3  14   4       4514.34       4203.18        89.86 o
   6  14   4          0.30          6.62        11.66 o
   9  14   4       1035.14        957.04        40.45 o
  12  14   4        105.99         67.97        17.76 o
 -26  15   4          2.58         -6.15        14.39 o
 -23  15   4       2655.75       3039.91       115.12 o
 -20  15   4         16.31         28.04        13.30 o
 -17  15   4       3796.07       3733.99        74.57 o
 -14  15   4        401.88        376.22        33.85 o
 -11  15   4       2783.36       2442.00        97.55 o
  -8  15   4       2337.00       1966.02        71.36 o
  -5  15   4       2318.22       2232.80        91.27 o
  -2  15   4       1049.63       1137.18        63.78 o
   1  15   4       4269.94       4093.50        77.34 o
   4  15   4       2141.15       2054.33        64.47 o
   7  15   4        364.13        525.59        30.86 o
  10  15   4          2.13          6.25        18.38 o
 -25  16   4       2693.69       3017.43        84.22 o
 -22  16   4        707.70        686.84        39.00 o
 -19  16   4       7654.06       7287.92       148.00 o
 -16  16   4        230.88        260.29        22.78 o
 -13  16   4       1149.02       1111.75        44.27 o
 -10  16   4        299.73        262.67        29.30 o
  -7  16   4         96.97         56.16        21.30 o
  -4  16   4        889.83        774.88        56.24 o
  -1  16   4       7462.80       6946.21       131.26 o
   2  16   4       7050.28       7331.11       129.02 o
   5  16   4       2865.09       2959.61        80.46 o
   8  16   4        419.16        428.24        24.75 o
  11  16   4          3.69        -10.06        10.06 o
 -27  17   4        216.63        270.95        34.35 o
 -24  17   4        601.97        617.58        40.83 o
 -21  17   4        198.56        202.77        23.05 o
 -18  17   4       3197.69       3307.73        86.06 o
 -15  17   4       1681.68       1523.74        57.30 o
 -12  17   4         61.15         50.01        21.61 o
  -9  17   4       1212.57       1155.82        55.70 o
  -6  17   4       1111.47       1033.19        44.60 o
  -3  17   4       2604.83       2468.11        68.35 o
   0  17   4       1696.78       1541.74        58.72 o
   3  17   4         44.51         30.65        12.20 o
   6  17   4        138.77        126.91        14.93 o
   9  17   4        160.14        209.52        19.83 o
 -26  18   4         67.86         59.14        13.63 o
 -23  18   4         40.60          1.98        14.44 o
 -20  18   4         15.43         43.54        13.17 o
 -17  18   4       1583.51       1244.05        51.97 o
 -14  18   4         37.27         41.29        15.88 o
 -11  18   4          2.25         22.57        15.88 o
  -8  18   4          6.57         29.48        11.17 o
  -5  18   4        122.28         95.38        13.70 o
  -2  18   4       2073.01       2090.92        69.85 o
   1  18   4         30.50         34.33        12.78 o
   4  18   4        499.14        599.85        29.42 o
   7  18   4          3.21        -10.73        10.73 o
 -25  19   4        104.69         53.22        15.82 o
 -22  19   4         13.26         -3.39        17.79 o
 -19  19   4        983.60        933.27        49.19 o
 -16  19   4        727.81        701.87        43.18 o
 -13  19   4        338.15        378.86        32.09 o
 -10  19   4       6930.52       7216.32       192.14 o
  -7  19   4        577.34        531.48        29.73 o
  -4  19   4       3421.89       3658.82       102.32 o
  -1  19   4          5.11         19.90        14.20 o
   2  19   4         63.56         53.65        13.24 o
   5  19   4         22.09         28.58        15.47 o
 -24  20   4         14.36         23.91        18.43 o
 -21  20   4        379.61        377.22        32.79 o
 -18  20   4        178.71        191.89        24.11 o
 -15  20   4        121.94        147.19        25.39 o
 -12  20   4       3210.85       3053.25        99.86 o
  -9  20   4       3102.56       3097.93        82.73 o
  -6  20   4        328.21        271.82        28.80 o
  -3  20   4          3.52         13.95        15.02 o
   0  20   4        100.12         95.41        19.27 o
   3  20   4         60.61         78.78        13.73 o
   6  20   4        449.40        427.58        49.20 o
 -26  21   4         79.07         25.62        12.49 o
 -23  21   4        219.46        179.17        23.99 o
 -20  21   4        989.93        972.93        46.75 o
 -17  21   4          2.38        -10.07        13.19 o
 -14  21   4       1682.18       1574.69        62.95 o
 -11  21   4       2262.12       2524.59        80.87 o
  -8  21   4        346.33        308.69        29.66 o
  -5  21   4        441.05        411.10        34.00 o
  -2  21   4        153.91        161.59        21.10 o
   1  21   4       1169.88       1384.21        53.27 o
   4  21   4       1600.65       1756.10        61.38 o
 -25  22   4        835.00        967.03        42.99 o
 -22  22   4        706.90        855.00        38.48 o
 -19  22   4       1448.13       1590.44        60.04 o
 -16  22   4        611.47        603.99        39.24 o
 -13  22   4        172.49        191.72        24.03 o
 -10  22   4        174.87        174.14        24.28 o
  -7  22   4        773.61        704.75        48.21 o
  -4  22   4        680.83        568.24        37.94 o
  -1  22   4         52.11         37.84        11.56 o
   2  22   4       1049.05        913.21        39.10 o
 -24  23   4         42.29         44.42        12.03 o
 -21  23   4          5.57         16.89        11.01 o
 -18  23   4         65.18         68.99        15.76 o
 -15  23   4        387.64        363.05        31.12 o
 -12  23   4       2027.50       2122.14        69.72 o
  -9  23   4        148.94        138.65        28.25 o
  -6  23   4        901.91       1104.26        56.16 o
  -3  23   4         14.24         20.74        11.06 o
   0  23   4        508.53        649.54        34.28 o
 -23  24   4        336.66        333.41        31.80 o
 -20  24   4        229.83        188.24        21.04 o
 -17  24   4        155.38        122.69        20.86 o
 -14  24   4        592.99        716.61        38.75 o
 -11  24   4          1.38         -5.48        13.60 o
  -8  24   4        146.64        166.04        23.35 o
  -5  24   4        110.53        110.40        15.74 o
  -2  24   4         13.13         27.10         9.02 o
 -22  25   4        226.57        211.42        19.75 o
 -19  25   4         54.16         32.49        15.96 o
 -16  25   4         16.73         20.05        11.76 o
 -13  25   4         78.01         43.55        13.47 o
 -10  25   4        407.41        431.74        27.77 o
  -7  25   4        236.31        251.86        20.55 o
  -4  25   4         14.34         23.11        11.24 o
 -21  26   4         64.78         61.18        11.64 o
 -18  26   4        138.15         94.07        17.23 o
 -15  26   4         78.99        130.48        16.41 o
 -12  26   4        491.88        570.74        32.35 o
  -9  26   4        183.29        173.52        17.55 o
  -6  26   4         42.14         85.90        14.67 o
 -17  27   4        488.45        537.06        40.00 o
 -14  27   4        118.96         86.55        13.98 o
 -11  27   4        154.85        160.55        21.76 o
  -8  27   4        319.61        227.59        35.94 o
   0   1   5        100.75        241.55        14.08 o
  -2   2   5        232.50        452.36        16.96 o
   1   2   5       7550.00       8708.55       211.04 o
  -4   3   5         10.38         20.54         6.94 o
  -1   3   5       4785.85       3332.80        90.02 o
  -6   4   5        739.05        808.46        29.72 o
  -3   4   5       2599.58       3163.78       102.95 o
   0   4   5         35.96         63.09         9.09 o
   3   4   5      12002.56      13324.38       342.12 o
  -8   5   5         64.67        120.88        15.64 o
  -5   5   5        132.11         70.43         9.65 o
  -2   5   5       5601.76       8811.06       116.49 o
   1   5   5      49205.04      52146.52       914.13 o
   4   5   5         14.76         47.12        14.93 o
 -10   6   5          0.81         -0.70        11.85 o
  -7   6   5       2509.99       1619.03        55.57 o
  -4   6   5       7264.67       7103.50       216.24 o
  -1   6   5      49776.79      51655.34       563.43 o
   2   6   5       1540.28       3513.16       123.03 o
   5   6   5        181.70        172.80        22.69 o
 -12   7   5       1100.05       1450.70        84.15 o
  -6   7   5      38428.38      39383.20      1208.34 o
  -3   7   5       1837.89       1678.50        69.73 o
   0   7   5       7563.21       8484.84       121.60 o
   3   7   5        322.31        300.85        27.83 o
   6   7   5       5088.31       4792.89       134.80 o
 -14   8   5       3190.21       3368.21       100.92 o
 -11   8   5       2240.85       2329.06       119.29 o
  -8   8   5         41.15         98.18        13.80 o
  -5   8   5       4869.87       4945.64       122.07 o
  -2   8   5        244.73        270.78        23.94 o
   1   8   5       5651.46       6929.53       194.28 o
   4   8   5       1183.14       1227.39        70.60 o
   7   8   5       2063.43       2216.12        99.76 o
 -16   9   5        190.26        284.72        20.82 o
 -13   9   5        300.14        534.88        40.11 o
 -10   9   5       8892.91       8495.02       359.69 o
  -7   9   5        353.42        349.97        24.71 o
  -4   9   5       2251.78       2088.85        64.38 o
  -1   9   5        611.38        675.84        39.42 o
   2   9   5       1841.38       2914.05       108.25 o
   5   9   5        396.80        457.75        37.85 o
   8   9   5       4313.83       4341.56       105.88 o
 -18  10   5       2650.83       2257.37        59.65 o
 -15  10   5       1356.36       1383.25        66.40 o
 -12  10   5       1294.85        969.80        52.19 o
  -9  10   5       6604.25       6368.67       125.55 o
  -6  10   5         10.45         44.04        24.51 o
  -3  10   5         33.33          1.11        13.77 o
   0  10   5       3281.50       4538.95       131.37 o
   3  10   5       6710.06       6203.13       137.26 o
   6  10   5       9509.64       9315.46       184.05 o
   9  10   5        598.99        574.34        33.90 o
 -20  11   5         40.34         55.90        13.85 o
 -17  11   5        934.26        893.82        36.80 o
 -14  11   5      17021.37      17594.22       295.30 o
 -11  11   5        167.29        182.42        26.80 o
  -8  11   5       2314.11       1806.53        76.70 o
  -5  11   5       3021.70       2790.40        98.76 o
  -2  11   5        254.45        121.23        21.18 o
   1  11   5       1778.40       1764.86        71.94 o
   4  11   5        108.60        114.03        19.77 o
   7  11   5       2037.19       1771.34        54.98 o
  10  11   5         46.43         61.29        14.23 o
 -22  12   5          1.71          6.00        15.87 o
 -19  12   5         35.86         14.74        11.55 o
 -16  12   5       3956.46       3906.49        81.38 o
 -13  12   5        706.41        790.65        48.64 o
 -10  12   5       2277.70       2372.67       131.26 o
  -7  12   5       4001.94       4111.29       179.55 o
  -4  12   5       2677.99       2631.15        79.55 o
  -1  12   5        124.36        101.95        20.67 o
   2  12   5       5911.93       5580.08       156.46 o
   5  12   5        110.06        112.83        13.81 o
   8  12   5          1.00         -1.89        12.19 o
  11  12   5        592.06        457.64        28.89 o
 -24  13   5        830.96        869.56        42.12 o
 -21  13   5        166.48        126.07        22.64 o
 -18  13   5        757.86        669.04        35.00 o
 -15  13   5       3179.03       3191.57        83.10 o
 -12  13   5       1866.51       2033.54        89.98 o
  -9  13   5       6117.47       5431.81       176.01 o
  -6  13   5       3939.70       3594.37       104.34 o
  -3  13   5       2076.14       2047.06        84.42 o
   0  13   5         77.77         42.81        14.94 o
   3  13   5        855.32        814.26        34.11 o
   6  13   5       1379.50       1505.88        53.39 o
   9  13   5        595.29        567.32        40.43 o
  12  13   5          8.02         -2.08        15.07 o
 -26  14   5         28.91         35.91        16.51 o
 -23  14   5          0.07         13.25        11.95 o
 -20  14   5       3971.67       4152.46       101.46 o
 -17  14   5       4806.10       5346.38       143.97 o
 -14  14   5      10597.18      10863.21       240.29 o
 -11  14   5        329.95        322.97        37.52 o
  -8  14   5        727.13        624.56        43.09 o
  -5  14   5       3079.18       2503.30        93.03 o
  -2  14   5        137.68         42.14        18.58 o
   1  14   5       6355.26       6120.07       121.42 o
   4  14   5          1.91          8.08        11.92 o
   7  14   5       3138.76       3154.74        83.29 o
  10  14   5        541.89        722.05        36.48 o
  13  14   5          7.81        122.74        31.66 o
 -25  15   5        766.77       1007.93        45.72 o
 -22  15   5       1129.56       1214.20        56.15 o
 -19  15   5       2807.83       3181.25        87.84 o
 -16  15   5        292.60        365.79        34.85 o
 -13  15   5       2982.59       2852.92        86.37 o
 -10  15   5         99.50        125.29        25.55 o
  -7  15   5        966.64        977.95        51.16 o
  -4  15   5        169.10         71.66        18.67 o
  -1  15   5        244.68        178.75        20.94 o
   2  15   5       2312.80       2011.00        58.13 o
   5  15   5        646.24        507.19        29.53 o
   8  15   5        664.88        739.93        34.47 o
  11  15   5        532.12        695.09        39.57 o
 -24  16   5          0.18         10.06        13.23 o
 -21  16   5         84.90         63.21        16.73 o
 -18  16   5        122.75        151.32        22.36 o
 -15  16   5        498.71        470.96        36.58 o
 -12  16   5       2695.49       2559.58        92.87 o
  -9  16   5        566.32        470.95        30.50 o
  -6  16   5         67.86        101.46        17.34 o
  -3  16   5        534.20        628.07        40.75 o
   0  16   5       4751.97       4685.97        96.49 o
   3  16   5         12.18         11.71        12.75 o
   6  16   5         40.71         18.60        13.40 o
   9  16   5        114.05        150.26        15.73 o
 -26  17   5         21.74         32.26        11.17 o
 -23  17   5         43.59         -3.93        15.57 o
 -20  17   5        982.16       1050.64        62.64 o
 -17  17   5         70.29         34.30        16.39 o
 -14  17   5        109.77         84.46        20.32 o
 -11  17   5       4069.97       3651.98        97.79 o
  -8  17   5       2933.69       2822.10        92.04 o
  -5  17   5        408.13        383.63        29.48 o
  -2  17   5        564.81        641.89        38.48 o
   1  17   5        147.39        118.14        20.07 o
   4  17   5        177.96        138.61        16.10 o
   7  17   5        783.50        760.37        41.46 o
 -25  18   5         32.40         34.89        13.76 o
 -22  18   5        197.76        133.51        24.73 o
 -19  18   5         11.55         18.91        14.69 o
 -16  18   5          4.28         -6.29        14.14 o
 -13  18   5       1471.11       1469.74        77.16 o
 -10  18   5       4115.16       3974.97       102.84 o
  -7  18   5         73.40         61.89        14.74 o
  -4  18   5         22.87         11.95        13.67 o
  -1  18   5          5.99         -5.74        18.23 o
   2  18   5        254.34        296.54        25.79 o
   5  18   5        538.40        539.50        37.14 o
 -24  19   5         19.43         14.48        11.56 o
 -21  19   5         62.19         56.51        21.87 o
 -18  19   5        227.08        309.64        32.40 o
 -15  19   5         21.59         16.49        16.04 o
 -12  19   5         81.63        123.53        21.29 o
  -9  19   5       1855.60       1737.71        75.85 o
  -6  19   5       1843.72       2024.51        82.27 o
  -3  19   5       1750.68       1831.84        64.25 o
   0  19   5          4.79          3.89        14.19 o
   3  19   5        109.46        192.44        24.84 o
   6  19   5          5.41          5.04         9.09 o
 -23  20   5        103.86        155.72        21.16 o
 -20  20   5          2.51          4.29        19.28 o
 -17  20   5          0.90         19.85        14.50 o
 -14  20   5         85.15         67.74        20.80 o
 -11  20   5        835.91        912.70        63.14 o
  -8  20   5       6564.89       6400.03       138.79 o
  -5  20   5       1168.39       1298.57        59.43 o
  -2  20   5        682.41        605.01        52.40 o
   1  20   5        208.78        259.42        24.25 o
   4  20   5         29.22         15.30        14.04 o
 -25  21   5         23.70         25.54        10.85 o
 -22  21   5        556.17        654.81        44.20 o
 -19  21   5        132.62        179.19        23.74 o
 -16  21   5       1434.00       1670.88        64.81 o
 -13  21   5        136.98        194.87        26.37 o
 -10  21   5       1477.25       1377.07        59.79 o
  -7  21   5        399.18        372.58        28.82 o
  -4  21   5        751.00        716.74        48.48 o
  -1  21   5         80.35         90.43        18.15 o
   2  21   5          1.07         21.48        10.93 o
 -24  22   5        375.16        446.53        26.35 o
 -21  22   5        388.74        371.12        27.75 o
 -18  22   5        366.86        392.59        30.72 o
 -15  22   5        232.65        206.18        23.73 o
 -12  22   5        457.92        410.88        41.54 o
  -9  22   5         31.19         48.30        14.53 o
  -6  22   5       3670.40       3905.51       164.89 o
  -3  22   5        146.86        106.68        18.99 o
   0  22   5         92.88        114.15        14.52 o
 -23  23   5        234.22        258.84        23.86 o
 -20  23   5         52.34         44.98        11.56 o
 -17  23   5        142.76        121.85        18.34 o
 -14  23   5        204.04        191.35        19.69 o
 -11  23   5       3039.71       3176.96       107.25 o
  -8  23   5        390.20        419.30        38.73 o
  -5  23   5         14.92         12.60        11.70 o
  -2  23   5         14.63          6.80         9.36 o
 -22  24   5         21.35         29.29        12.73 o
 -19  24   5        603.10        508.37        26.54 o
 -16  24   5        261.05        254.49        25.25 o
 -13  24   5         25.47          9.04        12.14 o
 -10  24   5       1720.39       1658.42        62.36 o
  -7  24   5        290.26        214.95        26.96 o
  -4  24   5        112.17         58.18         9.86 o
 -21  25   5        668.73        617.61        38.47 o
 -18  25   5        114.14        126.89        17.44 o
 -15  25   5          9.64          8.39         7.81 o
 -12  25   5        197.16        225.13        22.36 o
  -9  25   5         12.76         55.13        11.56 o
  -6  25   5         69.13         25.50         8.65 o
 -17  26   5       1978.64       2118.57        66.31 o
 -14  26   5        307.17        237.18        27.12 o
 -11  26   5         10.15         25.23         8.00 o
  -8  26   5          4.04          6.88         7.44 o
 -13  27   5        550.93        583.55        54.27 o
   0   0   6     134378.00     124270.52      1292.28 o
   1   1   6         46.23         95.77        10.05 o
  -1   2   6        401.41        399.73        21.54 o
   2   2   6         11.69         33.53        10.95 o
  -3   3   6        422.60        587.66        22.69 o
   0   3   6       1868.86       2484.09        57.66 o
   3   3   6        352.48        234.72        15.34 o
  -5   4   6       2085.74       3096.06        62.70 o
  -2   4   6       6060.88       6593.79       201.69 o
   1   4   6        281.89        578.92        29.74 o
   4   4   6       1060.49        990.09        57.29 o
  -7   5   6       6754.12       6308.84       108.34 o
  -4   5   6       2259.74       2094.58        54.99 o
  -1   5   6       1949.70       2043.87        64.73 o
   2   5   6      11321.20      11605.66       272.04 o
   5   5   6       3997.20       3933.06       118.47 o
  -9   6   6       1258.72       1015.36        44.80 o
  -6   6   6        281.08        197.73        18.84 o
  -3   6   6         32.33        100.30        29.71 o
   0   6   6       4780.46       4523.54       193.72 o
   3   6   6        467.75        308.85        25.53 o
   6   6   6       2013.21       2073.97       110.16 o
 -11   7   6       5114.36       5542.91       147.67 o
  -8   7   6       4859.04       4859.41       133.34 o
  -5   7   6       2530.96       3360.56       114.24 o
  -2   7   6       2545.57       3167.52       157.29 o
   1   7   6       3110.31       2673.90       197.31 o
   4   7   6       1175.17       1019.38        48.66 o
   7   7   6        367.54        297.40        31.20 o
 -13   8   6        312.24        266.26        29.61 o
 -10   8   6       4091.05       3717.53        88.79 o
  -7   8   6       3617.63       3347.51        88.88 o
  -4   8   6       1577.97       1001.69        46.34 o
  -1   8   6        150.73        145.10        23.13 o
   2   8   6       1505.90       1146.09        52.69 o
   5   8   6        312.44        343.91        32.90 o
   8   8   6        293.79        279.14        26.78 o
 -15   9   6        642.74        667.62        36.45 o
 -12   9   6       1080.60       1177.56        59.22 o
  -9   9   6         21.48         31.22        13.85 o
  -6   9   6       1534.35       1126.88        54.01 o
  -3   9   6         56.26         20.68        13.54 o
   0   9   6        843.27        962.09        59.84 o
   3   9   6         26.72         19.04        13.08 o
   6   9   6        783.21        755.11        44.28 o
   9   9   6       2573.56       2785.68        75.70 o
 -17  10   6       6753.59       6365.31       117.31 o
 -14  10   6       2622.37       2530.25        61.30 o
 -11  10   6        416.30        522.00        45.58 o
  -8  10   6        145.92        135.53        20.48 o
  -5  10   6       3324.53       4076.26       110.53 o
  -2  10   6        423.19        389.22        38.97 o
   1  10   6        307.12        240.36        32.12 o
   4  10   6        409.91        417.23        24.87 o
   7  10   6        970.52       1098.76        43.56 o
  10  10   6         21.78          9.65        11.78 o
 -19  11   6        250.93        240.50        22.42 o
 -16  11   6        361.48        367.15        25.73 o
 -13  11   6        157.17        214.18        29.61 o
 -10  11   6       1531.42       1721.03        81.35 o
  -7  11   6       2854.32       2923.80        78.79 o
  -4  11   6       2606.89       2537.27       149.41 o
  -1  11   6       2496.54       2976.50       160.05 o
   2  11   6        149.46        169.57        25.04 o
   5  11   6       1654.05       1730.51        58.81 o
   8  11   6       3321.06       3274.01        80.97 o
  11  11   6        173.30        213.83        21.46 o
 -21  12   6        999.82       1153.68        50.25 o
 -18  12   6         33.72         55.59        14.12 o
 -15  12   6        688.02        669.49        36.11 o
 -12  12   6       6184.49       6113.67       208.08 o
  -9  12   6        130.75        108.65        23.34 o
  -6  12   6       6878.07       6966.89       199.41 o
  -3  12   6         89.68        184.46        35.44 o
   0  12   6       3455.13       3328.50       147.25 o
   3  12   6         30.74         14.65        13.77 o
   6  12   6        190.10        196.26        22.82 o
   9  12   6         24.40         63.40        12.59 o
  12  12   6         80.05         85.08        12.74 o
 -23  13   6         76.20        103.32        16.10 o
 -20  13   6        436.96        485.00        34.15 o
 -17  13   6         80.60         83.87        16.86 o
 -14  13   6       1807.97       1737.52        62.76 o
 -11  13   6       5918.16       5813.56       199.06 o
  -8  13   6       7231.09       6986.38       171.38 o
  -5  13   6        151.47        115.36        23.74 o
  -2  13   6         15.83         21.12        18.28 o
   1  13   6       3844.66       3793.39        85.70 o
   4  13   6       1070.10        972.21        47.05 o
   7  13   6         32.30          2.73        12.69 o
  10  13   6        731.62        844.12        34.04 o
  13  13   6         21.14        199.99        41.42 o
 -25  14   6        305.12        299.92        28.58 o
 -22  14   6        256.53        275.89        26.30 o
 -19  14   6       3337.38       3388.27        89.85 o
 -16  14   6        658.87        688.21        44.94 o
 -13  14   6       4240.69       4455.25       111.41 o
 -10  14   6         17.07          2.95        18.17 o
  -7  14   6         48.42         80.90        26.61 o
  -4  14   6        101.77         86.71        13.42 o
  -1  14   6        858.71        829.21        43.71 o
   2  14   6       1283.73       1175.10        57.65 o
   5  14   6         27.71          8.84        13.25 o
   8  14   6        138.25        139.44        15.85 o
  11  14   6        305.23        324.69        38.31 o
 -24  15   6         34.34         34.98        10.15 o
 -21  15   6        401.27        414.37        31.36 o
 -18  15   6        185.46        186.98        22.71 o
 -15  15   6       7062.89       7217.67       189.93 o
 -12  15   6         52.39          7.89        15.60 o
  -9  15   6      12308.84      12186.67       194.90 o
  -6  15   6       8465.72       8227.97       146.74 o
  -3  15   6        272.77        328.68        30.42 o
   0  15   6         22.05         22.68        16.32 o
   3  15   6       1558.94       1596.68        58.44 o
   6  15   6         53.69         24.10        12.46 o
   9  15   6          0.23         -1.79        11.34 o
 -23  16   6        111.33         59.37        13.95 o
 -20  16   6       3309.95       3588.90       101.54 o
 -17  16   6       2411.04       2681.82        98.29 o
 -14  16   6       1926.16       1683.35        88.81 o
 -11  16   6       5887.03       5781.76       124.93 o
  -8  16   6        237.12        199.83        24.38 o
  -5  16   6       6622.24       6587.02       118.11 o
  -2  16   6        652.94        639.20        47.23 o
   1  16   6       5587.21       5696.18       165.99 o
   4  16   6        236.52        206.21        24.62 o
   7  16   6         21.58         14.08        12.93 o
 -25  17   6        148.47         79.13        14.21 o
 -22  17   6        354.66        349.48        27.70 o
 -19  17   6        411.20        520.85        38.24 o
 -16  17   6         14.00          2.07        18.25 o
 -13  17   6        225.53        221.90        32.95 o
 -10  17   6       2147.58       2007.55        66.64 o
  -7  17   6          5.26         21.50        16.02 o
  -4  17   6       3296.04       2805.07        99.24 o
  -1  17   6          0.15          1.35        18.73 o
   2  17   6          4.23         -0.45        12.26 o
   5  17   6         38.83         12.14        11.91 o
   8  17   6         61.45         88.67        28.55 o
 -24  18   6         14.34         -8.22         9.44 o
 -21  18   6        262.57        298.47        31.46 o
 -18  18   6        281.55        237.66        27.74 o
 -15  18   6          5.53         -0.88        22.88 o
 -12  18   6       1695.41       1642.06        83.58 o
  -9  18   6        563.65        502.28        41.09 o
  -6  18   6         49.58         61.62        19.76 o
  -3  18   6       3507.25       3906.53       116.49 o
   0  18   6        170.82        206.97        27.19 o
   3  18   6        266.34        211.86        30.56 o
   6  18   6        152.52        148.01        21.65 o
 -23  19   6       2422.88       2758.31        84.60 o
 -20  19   6        283.87        243.34        23.82 o
 -17  19   6         46.54         79.29        19.23 o
 -14  19   6         34.57         37.25        16.31 o
 -11  19   6       1326.93       1324.17        65.70 o
  -8  19   6        255.50        281.80        37.88 o
  -5  19   6       1141.56       1072.25        59.64 o
  -2  19   6        325.05        372.30        31.39 o
   1  19   6       1170.81       1266.08        58.66 o
   4  19   6        980.48       1137.46        47.36 o
 -22  20   6        297.74        370.76        34.21 o
 -19  20   6        123.20        118.22        17.93 o
 -16  20   6        270.48        370.68        31.04 o
 -13  20   6         21.54         12.97        14.94 o
 -10  20   6       1214.84       1417.31        60.40 o
  -7  20   6         92.03         61.29        15.53 o
  -4  20   6       1502.96       1465.03        60.84 o
  -1  20   6        927.24        753.78        47.13 o
   2  20   6         19.82         10.79        11.15 o
 -24  21   6        308.90        312.28        33.87 o
 -21  21   6       2159.31       2068.04        58.46 o
 -18  21   6         13.50         41.21        13.89 o
 -15  21   6        294.68        228.53        23.69 o
 -12  21   6         31.26         23.34        19.57 o
  -9  21   6        929.82        862.57        52.72 o
  -6  21   6        207.81        206.15        24.02 o
  -3  21   6       1430.74       1509.58        73.75 o
   0  21   6         99.67         48.17        11.51 o
   3  21   6        164.53        166.98        18.08 o
 -23  22   6         83.24         88.98        19.03 o
 -20  22   6        827.04        788.38        30.23 o
 -17  22   6        139.16        151.27        19.38 o
 -14  22   6        195.82        161.59        22.48 o
 -11  22   6        494.29        421.42        34.27 o
  -8  22   6        392.97        363.15        28.48 o
  -5  22   6        272.52        293.21        24.63 o
  -2  22   6          4.72          6.81         9.16 o
   1  22   6        387.69        376.88        28.29 o
 -22  23   6          0.25        -15.17        15.23 o
 -19  23   6         18.37         10.51         8.91 o
 -16  23   6        936.72        859.40        40.03 o
 -13  23   6          0.65         11.74        12.65 o
 -10  23   6       1033.35       1233.73        71.75 o
  -7  23   6        937.85       1146.45        49.73 o
  -4  23   6        102.75        111.48        15.02 o
  -1  23   6         54.90         65.30        10.86 o
 -18  24   6       1388.04       1605.96        41.05 o
 -15  24   6          6.47         -6.28        11.84 o
 -12  24   6        389.68        309.10        23.79 o
  -9  24   6         18.20         42.29        14.18 o
  -6  24   6        120.67        120.46        15.19 o
  -3  24   6        201.98        300.06        52.66 o
 -17  25   6        227.12        241.81        19.59 o
 -14  25   6         85.18         57.27         9.77 o
 -11  25   6         33.81         47.18         8.07 o
  -8  25   6         82.67         75.99        11.52 o
 -16  26   6         37.13         30.86        14.76 o
 -13  26   6       1177.62       1226.12        57.07 o
  -1   1   7       1431.16       1536.68        56.24 o
  -3   2   7       7137.84       8151.11       111.06 o
   0   2   7       2744.98       2786.60        63.59 o
  -5   3   7         15.79         23.15         9.43 o
  -2   3   7       2336.39       2218.62        80.70 o
   1   3   7        109.66        136.27        20.34 o
  -7   4   7        595.34        887.94        75.58 o
  -4   4   7        446.75        414.44        22.80 o
  -1   4   7       2280.02       1870.87        57.12 o
   2   4   7       2447.11       2530.73        78.03 o
  -9   5   7       1592.40       2123.56       131.33 o
  -6   5   7       2192.77       2438.84        68.00 o
  -3   5   7        352.18        462.43        33.40 o
   0   5   7       1807.39       2013.94        80.95 o
   3   5   7       9547.68      10845.82       290.00 o
 -11   6   7       2216.54       2136.65        89.31 o
  -8   6   7        148.51        258.24        23.96 o
  -5   6   7       3568.57       2932.34       105.36 o
  -2   6   7       4381.24       4808.27       176.15 o
   1   6   7        315.34        504.93        43.04 o
   4   6   7        364.96        416.47        35.41 o
 -13   7   7       1007.43        967.60        40.15 o
 -10   7   7        556.74        711.70        45.29 o
  -7   7   7      11115.88      10118.82       202.28 o
  -4   7   7        165.77         78.04        14.94 o
  -1   7   7       2087.76       2010.57        84.83 o
   2   7   7        499.69        389.57        40.00 o
   5   7   7        321.27        214.98        20.87 o
 -15   8   7         21.43         43.24        13.90 o
 -12   8   7       8660.12       8207.17       128.15 o
  -9   8   7        137.31        193.72        24.67 o
  -6   8   7       5664.39       5713.97       125.00 o
  -3   8   7        193.19        149.68        25.12 o
   0   8   7       2079.39       2022.01        89.34 o
   3   8   7        675.00        607.09        51.82 o
   6   8   7         67.05         83.92        15.07 o
 -17   9   7        441.33        395.74        36.46 o
 -14   9   7       4827.52       4767.15       122.50 o
 -11   9   7        915.54        736.79        55.17 o
  -8   9   7       1570.10       1482.54        64.41 o
  -5   9   7        328.78        357.91        32.57 o
  -2   9   7       3561.53       3611.33       118.75 o
   1   9   7         79.64         82.29        24.17 o
   4   9   7         78.97         83.47        13.63 o
   7   9   7       1069.65        987.58        66.46 o
 -19  10   7         65.01         68.99        17.59 o
 -16  10   7       1724.99       1564.27        69.57 o
 -13  10   7        136.19        120.13        16.07 o
 -10  10   7       3503.22       3761.00       124.59 o
  -7  10   7        587.55        648.57        42.59 o
  -4  10   7       2325.16       2263.67        94.57 o
  -1  10   7       3500.45       3241.41       116.03 o
   2  10   7       3054.13       2928.07        74.93 o
   5  10   7         29.11          9.48        11.91 o
   8  10   7        127.69        116.27        23.18 o
 -21  11   7        364.00        416.98        32.94 o
 -18  11   7        247.43        180.68        41.40 o
 -15  11   7        972.56        762.26        39.32 o
 -12  11   7       1148.86       1039.76        38.80 o
  -9  11   7      19343.70      19527.04       312.36 o
  -6  11   7       4124.81       3591.41       111.30 o
  -3  11   7       4064.32       4037.06       129.42 o
   0  11   7       2751.30       2466.62        73.91 o
   3  11   7        217.94        119.50        17.14 o
   6  11   7         14.85         18.57        18.19 o
   9  11   7         71.83         73.93        17.48 o
 -23  12   7        770.58        886.53        37.60 o
 -20  12   7        118.24         95.13        19.93 o
 -17  12   7        163.21        220.56        28.79 o
 -14  12   7       1056.68       1034.33        42.53 o
 -11  12   7        223.51        272.19        26.71 o
  -8  12   7        382.23        430.77        32.74 o
  -5  12   7        717.24        620.28        39.82 o
  -2  12   7        800.04        743.64        45.01 o
   1  12   7        124.66        160.77        20.56 o
   4  12   7        680.73        520.39        38.73 o
   7  12   7       4088.26       4136.38       111.42 o
  10  12   7        648.51        777.73        45.48 o
 -22  13   7        226.56        239.02        26.97 o
 -19  13   7         32.14         27.42        19.53 o
 -16  13   7       2589.15       2908.16        76.54 o
 -13  13   7         45.02         66.23        14.00 o
 -10  13   7        173.03        132.35        16.82 o
  -7  13   7         52.95         42.97        15.98 o
  -4  13   7       2529.36       2294.50        72.39 o
  -1  13   7        182.73        149.63        22.06 o
   2  13   7         20.06         40.20        13.98 o
   5  13   7       1706.68       1588.84        65.72 o
   8  13   7          7.68         30.29        13.11 o
  11  13   7          1.07         -8.68         8.68 o
 -24  14   7        520.74        785.71        45.02 o
 -21  14   7        228.58        215.60        26.55 o
 -18  14   7         25.84         31.44        12.82 o
 -15  14   7       2777.04       2872.97        81.70 o
 -12  14   7        398.16        475.17        32.73 o
  -9  14   7       6956.04       6925.28       152.17 o
  -6  14   7        799.45        748.73        41.83 o
  -3  14   7        158.27        103.38        20.43 o
   0  14   7         77.43         56.15        25.35 o
   3  14   7        785.40        710.99        39.81 o
   6  14   7        303.64        426.08        29.61 o
   9  14   7        199.10        194.12        18.26 o
 -23  15   7        215.58        231.57        22.97 o
 -20  15   7        104.50         71.20        17.67 o
 -17  15   7        172.88        162.40        20.86 o
 -14  15   7       1556.82       1553.41        65.34 o
 -11  15   7         92.15         72.65        15.07 o
  -8  15   7        440.18        440.54        41.55 o
  -5  15   7       3433.43       3480.26       100.30 o
  -2  15   7       2942.99       2867.02       119.04 o
   1  15   7        205.95        230.62        26.36 o
   4  15   7        213.47        205.68        26.51 o
   7  15   7         18.44         15.79        11.04 o
 -22  16   7        521.68        503.32        35.01 o
 -19  16   7       1129.66        977.95        47.54 o
 -16  16   7        442.12        339.80        28.19 o
 -13  16   7         45.36         17.85        17.35 o
 -10  16   7         94.75         88.43        20.55 o
  -7  16   7       5545.52       5231.17       137.07 o
  -4  16   7        485.08        471.01        36.24 o
  -1  16   7        171.77        180.79        37.38 o
   2  16   7        576.71        532.42        30.38 o
   5  16   7          3.28         28.57        11.05 o
   8  16   7         26.96         40.87        13.49 o
 -24  17   7         93.50        176.13        19.15 o
 -21  17   7          7.80          4.09        13.33 o
 -18  17   7         75.66         57.40        14.34 o
 -15  17   7         40.82         61.93        19.08 o
 -12  17   7          9.89        -15.16        20.37 o
  -9  17   7         83.14         63.74        17.03 o
  -6  17   7          5.52         20.87        24.16 o
  -3  17   7        601.08        586.26        40.06 o
   0  17   7        148.18        128.05        18.07 o
   3  17   7        216.30        307.59        26.14 o
   6  17   7        250.95        277.34        27.95 o
 -23  18   7         54.99         57.62        14.68 o
 -20  18   7        721.24        701.15        41.06 o
 -17  18   7       1343.59       1407.47        57.82 o
 -14  18   7         11.35         14.89        15.79 o
 -11  18   7       4048.03       4004.84       114.35 o
  -8  18   7       5089.35       5052.38       170.87 o
  -5  18   7        834.14        788.41        51.10 o
  -2  18   7         20.98         43.05        17.25 o
   1  18   7         85.99         76.55        13.35 o
   4  18   7        557.32        529.08        33.65 o
 -22  19   7         24.50         21.44        14.18 o
 -19  19   7       2853.27       3052.08        88.03 o
 -16  19   7          0.51         -6.53        11.30 o
 -13  19   7        360.89        293.25        30.91 o
 -10  19   7          2.84         32.86        25.26 o
  -7  19   7          3.15         17.68        15.17 o
  -4  19   7        185.78        231.02        29.65 o
  -1  19   7        220.00        155.12        20.06 o
   2  19   7          4.49         -1.82        12.97 o
 -21  20   7          4.14          5.76         8.93 o
 -18  20   7          9.69         -2.53        10.35 o
 -15  20   7          2.70         -4.74        14.55 o
 -12  20   7         11.95          6.80        11.59 o
  -9  20   7          1.67         13.89        14.31 o
  -6  20   7         67.51         57.35        16.78 o
  -3  20   7         32.38         37.01        12.29 o
   0  20   7         82.55         67.48        12.51 o
   3  20   7        434.33        463.98        29.91 o
 -20  21   7         70.39        111.16        16.40 o
 -17  21   7         11.41         20.72        10.00 o
 -14  21   7        276.28        333.64        31.21 o
 -11  21   7         56.55         57.63        12.54 o
  -8  21   7        905.04        934.24        46.39 o
  -5  21   7        391.95        624.80        32.61 o
  -2  21   7          1.56         12.88         8.55 o
   1  21   7         66.18         82.83        14.45 o
 -19  22   7         58.66         27.06         8.69 o
 -16  22   7         17.35         20.83        11.00 o
 -13  22   7          2.99         -6.24        10.62 o
 -10  22   7        872.21        961.46        43.28 o
  -7  22   7          8.62          0.88        13.99 o
  -4  22   7       1232.41       1278.82        37.32 o
  -1  22   7         59.15         64.04        11.36 o
 -18  23   7        160.43        190.58        18.75 o
 -15  23   7          1.72          5.27         9.56 o
 -12  23   7          1.52         21.19        10.50 o
  -9  23   7       1541.96       1475.39        62.77 o
  -6  23   7         65.19         41.05         9.11 o
  -3  23   7          0.94         32.95        19.08 o
 -17  24   7         34.86         58.37        12.88 o
 -14  24   7        512.38        561.09        31.21 o
 -11  24   7        593.03        536.14        31.61 o
  -8  24   7        380.25        459.02        35.12 o
 -13  25   7       1310.53       1515.21        89.70 o
   0   1   8       1685.91       2026.10        71.45 o
  -2   2   8       1141.28       1036.73        50.26 o
   1   2   8        119.90        134.98        20.10 o
  -4   3   8        510.14        475.71        31.10 o
  -1   3   8        386.63        664.10        43.95 o
   2   3   8        198.60        292.61        29.51 o
  -6   4   8       2296.73       2217.22        81.81 o
  -3   4   8          0.89         25.67        17.58 o
   0   4   8         73.79         50.47        11.02 o
   3   4   8       5644.49       5798.20       155.27 o
  -8   5   8       2536.94       2782.43       103.24 o
  -5   5   8       3805.20       3816.60       122.39 o
  -2   5   8       5945.68       5529.45       147.57 o
   1   5   8       1344.81       1152.00        66.51 o
   4   5   8       1809.83       1568.65        81.71 o
 -10   6   8       1520.24       1281.80        52.53 o
  -7   6   8        390.07        322.50        30.25 o
  -4   6   8       1443.90       1445.06        75.33 o
  -1   6   8        678.40        583.53        48.09 o
   2   6   8        418.99        226.60        31.95 o
   5   6   8        287.62        349.89        26.34 o
 -12   7   8         14.11         16.06        10.13 o
  -9   7   8         81.33         70.44        13.55 o
  -6   7   8         11.99         15.80        13.90 o
  -3   7   8       2951.89       2867.96        93.88 o
   0   7   8         84.82         92.39        18.98 o
   3   7   8         13.07         26.99        11.98 o
   6   7   8       3805.31       3515.45        78.73 o
 -14   8   8         58.97         47.60        19.35 o
 -11   8   8        932.54       1039.58        52.13 o
  -8   8   8       4885.11       4792.16       100.35 o
  -5   8   8      11224.22      10913.42       222.77 o
  -2   8   8        509.39        513.32        47.39 o
   1   8   8        155.95        165.97        18.27 o
   4   8   8        308.12        310.62        24.65 o
   7   8   8         84.25         70.06        21.62 o
 -16   9   8        154.82        148.71        32.68 o
 -13   9   8       2927.24       2778.93        81.72 o
 -10   9   8       5474.58       6097.30       129.81 o
  -7   9   8         23.19         17.46        12.91 o
  -4   9   8       4901.40       4971.60       209.19 o
  -1   9   8         90.95        168.46        39.23 o
   2   9   8        183.51        100.93        16.55 o
   5   9   8       1446.18       1639.02        62.99 o
   8   9   8         10.34         48.75        17.37 o
 -18  10   8        137.37        100.73        25.25 o
 -15  10   8         15.22        -18.34        18.34 o
 -12  10   8       3113.41       3160.52        93.73 o
  -9  10   8         50.63         22.21        12.58 o
  -6  10   8        238.94        277.35        25.12 o
  -3  10   8       1179.21       1151.42        50.13 o
   0  10   8        896.96        826.25        40.54 o
   3  10   8        167.30        136.29        20.07 o
   6  10   8         54.06         93.96        25.99 o
   9  10   8       1184.98       1206.23        63.27 o
 -20  11   8        515.65        439.48        42.43 o
 -17  11   8         53.97         79.03        18.47 o
 -14  11   8         41.36         66.91        16.80 o
 -11  11   8       1801.99       1701.09        57.52 o
  -8  11   8      10041.59      10358.51       253.24 o
  -5  11   8        110.59         75.87        13.68 o
  -2  11   8         56.34         90.47        17.14 o
   1  11   8          6.38         -3.30        12.98 o
   4  11   8       2967.06       3253.18        96.57 o
   7  11   8         10.31         28.38        18.10 o
  10  11   8        108.66        125.76        23.69 o
 -22  12   8         44.06         47.07        13.42 o
 -19  12   8        203.26        266.34        38.02 o
 -16  12   8        808.78        886.36        54.23 o
 -13  12   8         48.05         40.35        12.35 o
 -10  12   8       1389.41       1333.76        54.84 o
  -7  12   8       3558.14       3301.54        79.89 o
  -4  12   8       1108.05       1192.38        53.44 o
  -1  12   8          8.14         31.75        13.47 o
   2  12   8         90.13         97.10        18.25 o
   5  12   8        645.32        715.86        49.79 o
   8  12   8          3.75         18.02        16.67 o
  11  12   8         76.94         70.48        12.05 o
 -21  13   8          7.42         12.28        13.39 o
 -18  13   8       1071.92       1122.77        63.97 o
 -15  13   8        162.38        167.09        22.47 o
 -12  13   8        529.77        505.21        34.16 o
  -9  13   8        298.69        314.67        25.29 o
  -6  13   8       1656.11       1718.70        63.46 o
  -3  13   8       1807.85       1623.97        78.32 o
   0  13   8          0.70         15.73        13.98 o
   3  13   8         86.95         58.15        18.18 o
   6  13   8        569.26        617.62        43.84 o
   9  13   8        116.13        113.91        16.50 o
 -23  14   8         16.77          2.57        12.49 o
 -20  14   8         76.03         75.57        16.96 o
 -17  14   8       1121.27       1015.80        49.48 o
 -14  14   8        737.63        641.50        37.50 o
 -11  14   8       2121.77       2267.49        96.51 o
  -8  14   8        219.31        186.79        24.14 o
  -5  14   8          8.38          7.25        15.74 o
  -2  14   8         74.36         48.40        18.66 o
   1  14   8        239.66        322.40        30.95 o
   4  14   8        563.34        584.32        42.48 o
   7  14   8        272.16        273.46        25.80 o
 -22  15   8        515.48        555.27        32.84 o
 -19  15   8        599.76        552.06        38.08 o
 -16  15   8          0.47         25.84        13.77 o
 -13  15   8         40.43         69.03        26.69 o
 -10  15   8         24.74         13.94        15.44 o
  -7  15   8        642.33        611.74        42.30 o
  -4  15   8         43.72         62.29        16.54 o
  -1  15   8       3024.25       2732.89        99.46 o
   2  15   8        870.57        775.60        39.37 o
   5  15   8         34.03         41.34        10.55 o
   8  15   8        638.42        792.76        71.87 o
 -21  16   8         55.15         62.14        15.21 o
 -18  16   8        402.46        388.30        29.32 o
 -15  16   8        341.20        341.10        29.60 o
 -12  16   8        912.04        836.39        53.51 o
  -9  16   8       1593.37       1501.13        63.23 o
  -6  16   8       1501.55       1676.92        70.27 o
  -3  16   8        222.47        160.26        21.83 o
   0  16   8          5.49          9.66        12.78 o
   3  16   8        112.76        189.73        23.40 o
   6  16   8        221.72        234.08        20.96 o
 -23  17   8         95.20        171.26        30.01 o
 -20  17   8         38.70         16.86        10.37 o
 -17  17   8       1390.82       1457.35        62.46 o
 -14  17   8       1964.72       2085.52        79.47 o
 -11  17   8       3209.01       3339.93       105.57 o
  -8  17   8        114.70        132.90        24.63 o
  -5  17   8        205.81        192.32        31.74 o
  -2  17   8        236.25        280.94        23.15 o
   1  17   8        261.88        263.52        23.51 o
   4  17   8        287.39        415.96        25.28 o
 -22  18   8        307.30        305.75        25.70 o
 -19  18   8        358.07        338.90        27.08 o
 -16  18   8        406.86        390.06        33.83 o
 -13  18   8         34.31         14.95        13.40 o
 -10  18   8         37.05         22.09        15.24 o
  -7  18   8        471.76        569.01        43.46 o
  -4  18   8        551.02        573.55        37.04 o
  -1  18   8          1.24         -1.25        12.11 o
   2  18   8        427.41        513.98        28.79 o
 -21  19   8        250.09        210.18        22.52 o
 -18  19   8        485.74        411.15        30.46 o
 -15  19   8         99.89        131.51        20.23 o
 -12  19   8         60.43         42.12        16.30 o
  -9  19   8        347.53        237.66        27.46 o
  -6  19   8       1723.97       1584.39        79.84 o
  -3  19   8        369.88        362.88        28.09 o
   0  19   8        992.49        944.86        38.13 o
   3  19   8        270.94        258.08        39.72 o
 -20  20   8          0.80         11.67         9.26 o
 -17  20   8         12.73         40.23        13.47 o
 -14  20   8       1043.35       1174.81        51.98 o
 -11  20   8          3.27          6.13        18.15 o
  -8  20   8        546.41        610.95        40.54 o
  -5  20   8        720.45        745.74        35.03 o
  -2  20   8         32.85         73.28        12.48 o
   1  20   8          3.18         18.16        10.17 o
 -19  21   8         25.63         26.18        10.36 o
 -16  21   8         28.24          8.70        10.58 o
 -13  21   8        361.38        322.95        21.60 o
 -10  21   8        497.41        521.80        35.68 o
  -7  21   8          6.52         34.13        12.15 o
  -4  21   8        599.42        625.02        27.36 o
  -1  21   8        102.41         42.18        19.37 o
 -18  22   8          9.65         32.49        12.35 o
 -15  22   8         10.52          2.85        11.08 o
 -12  22   8         14.41         25.29         9.60 o
  -9  22   8          0.09         -4.89        10.56 o
  -6  22   8        271.60        344.18        29.99 o
 -17  23   8         61.11        107.94        19.63 o
 -14  23   8          0.40         -9.55         9.55 o
 -11  23   8        457.21        441.26        23.45 o
  -8  23   8         11.45         -2.93         8.92 o
   0   0   9        925.32       1395.37       127.45 o
   1   1   9          6.76         24.92        14.83 o
  -1   2   9        895.06        954.70        69.28 o
   2   2   9       1770.81       1656.90        58.64 o
  -3   3   9       8027.47       7391.93       136.03 o
   0   3   9       6167.31       5706.12        94.97 o
   3   3   9       1676.40       1652.03        72.18 o
  -5   4   9       3603.95       3377.51       102.42 o
  -2   4   9       1369.28       1393.88        48.43 o
   1   4   9        597.36        522.75        28.42 o
   4   4   9       2092.94       1924.99        70.76 o
  -7   5   9       1473.62       1530.36        81.32 o
  -4   5   9         47.52         25.98        11.64 o
  -1   5   9         33.36         34.40        12.62 o
   2   5   9       1391.50       1416.16        55.14 o
   5   5   9       3223.58       3103.78        84.29 o
  -9   6   9       8440.14       8394.35       171.04 o
  -6   6   9       5102.98       4842.33       173.55 o
  -3   6   9       1411.49       1667.64        64.99 o
   0   6   9        107.63         70.02        11.07 o
   3   6   9       2678.03       2506.25        75.58 o
   6   6   9        351.50        277.54        28.48 o
 -11   7   9       1136.33       1118.85        56.11 o
  -8   7   9        659.76        616.43        39.55 o
  -5   7   9        180.80        183.44        25.47 o
  -2   7   9          6.72          2.63        12.60 o
   1   7   9        179.39        141.06        19.42 o
   4   7   9          7.19          2.43        13.16 o
   7   7   9        396.74        379.79        31.84 o
 -13   8   9          0.45          0.63        13.75 o
 -10   8   9         88.74         58.95        15.96 o
  -7   8   9        534.50        457.10        38.81 o
  -4   8   9        993.99        911.74        45.75 o
  -1   8   9       1302.55       1260.04        49.05 o
   2   8   9          6.32         38.09        11.20 o
   5   8   9       1921.52       1734.35        68.93 o
   8   8   9        645.19        622.72        55.40 o
 -15   9   9         39.19          7.98        15.38 o
 -12   9   9         62.04        177.89        26.37 o
  -9   9   9          4.51         -1.25        15.23 o
  -6   9   9        222.07        193.23        27.31 o
  -3   9   9         91.70         84.18        16.23 o
   0   9   9        361.82        443.28        30.15 o
   3   9   9        800.51        603.22        37.52 o
   6   9   9         68.45         83.02        21.15 o
   9   9   9       1150.41       1237.66        70.73 o
 -17  10   9         70.74         36.36        18.36 o
 -14  10   9         10.20          8.74        18.80 o
 -11  10   9        318.99        343.00        31.82 o
  -8  10   9       1697.27       1704.43        61.33 o
  -5  10   9       5738.48       5970.92       120.21 o
  -2  10   9       2240.04       2158.81        71.57 o
   1  10   9        326.91        315.89        28.08 o
   4  10   9         66.35         50.95        16.74 o
   7  10   9        151.05        208.73        32.88 o
  10  10   9        962.20       1099.58        59.27 o
 -19  11   9        415.04        554.68        46.43 o
 -16  11   9        718.87        638.39        45.17 o
 -13  11   9       1036.79       1117.35        55.64 o
 -10  11   9       3613.70       3792.30       101.84 o
  -7  11   9        550.48        604.53        41.54 o
  -4  11   9        608.77        579.93        37.34 o
  -1  11   9        182.75        186.54        31.24 o
   2  11   9        481.42        513.59        38.76 o
   5  11   9        253.93        168.64        25.95 o
   8  11   9        245.63        290.26        32.97 o
  11  11   9        266.14        316.05        21.35 o
 -21  12   9          3.64         16.60        18.98 o
 -18  12   9        230.02        248.20        32.65 o
 -15  12   9        615.03        614.07        40.44 o
 -12  12   9         12.26         10.29        14.76 o
  -9  12   9        178.33        204.73        23.07 o
  -6  12   9         42.69         88.38        18.07 o
  -3  12   9        418.73        354.18        33.66 o
   0  12   9        814.97        750.47        53.68 o
   3  12   9        381.51        392.17        33.54 o
   6  12   9          1.79        -14.92        16.23 o
   9  12   9          6.05          7.86         9.89 o
 -20  13   9        113.07         86.55        17.63 o
 -17  13   9         26.42         28.56        13.80 o
 -14  13   9         37.62         65.05        16.79 o
 -11  13   9        490.02        459.41        35.78 o
  -8  13   9         53.56         33.08        13.10 o
  -5  13   9         12.54         13.91        14.40 o
  -2  13   9         21.16         11.90        16.38 o
   1  13   9        698.49        723.53        44.74 o
   4  13   9        453.02        377.13        29.50 o
   7  13   9        134.43        163.56        19.25 o
 -22  14   9         40.88         -2.77        13.51 o
 -19  14   9          6.14         37.08        14.41 o
 -16  14   9         45.35         45.88        15.84 o
 -13  14   9        165.80        199.69        24.13 o
 -10  14   9       1216.31       1150.25        53.94 o
  -7  14   9       1187.93        967.68        52.24 o
  -4  14   9        617.16        534.23        50.66 o
  -1  14   9        268.33        186.07        28.09 o
   2  14   9          2.07         14.15        12.85 o
   5  14   9        131.48        147.24        19.23 o
 -21  15   9         12.18         15.58        11.62 o
 -18  15   9         20.08         54.29        14.22 o
 -15  15   9        437.17        392.45        32.87 o
 -12  15   9         50.41         35.22        13.89 o
  -9  15   9          1.92        -14.71        14.71 o
  -6  15   9         35.51         47.83        18.04 o
  -3  15   9        130.05        153.93        22.22 o
   0  15   9        437.66        441.81        32.96 o
   3  15   9        255.93        231.97        21.17 o
   6  15   9        810.25        819.86        30.70 o
 -20  16   9         75.19         40.51        11.28 o
 -17  16   9         65.73         61.44        12.59 o
 -14  16   9         43.91         23.17        10.41 o
 -11  16   9        344.76        326.19        32.27 o
  -8  16   9        202.86        188.25        23.83 o
  -5  16   9       1318.78       1336.26        78.67 o
  -2  16   9          4.30         20.87        14.37 o
   1  16   9        386.39        407.29        26.04 o
   4  16   9        203.79        173.22        15.60 o
 -19  17   9        129.90        183.49        16.48 o
 -16  17   9          2.97         -4.69        10.92 o
 -13  17   9        327.16        352.40        32.00 o
 -10  17   9         81.81         79.68        18.20 o
  -7  17   9         21.60         35.73        15.08 o
  -4  17   9        271.01        234.76        35.04 o
  -1  17   9       1532.98       1577.80        65.31 o
   2  17   9        456.08        384.76        24.19 o
 -18  18   9         42.02         42.48        10.11 o
 -15  18   9        395.51        511.96        40.65 o
 -12  18   9        172.84        112.39        23.72 o
  -9  18   9        168.81        252.45        28.45 o
  -6  18   9        472.68        534.44        47.39 o
  -3  18   9          6.88         -5.55        11.13 o
   0  18   9        192.09        193.75        17.18 o
 -17  19   9          5.98         13.21        14.78 o
 -14  19   9         48.54         56.14        13.88 o
 -11  19   9        205.05        204.21        23.32 o
  -8  19   9          7.91          3.39        13.10 o
  -5  19   9         34.00         19.84        13.87 o
  -2  19   9         68.78         69.56        17.78 o
 -16  20   9        247.65        314.30        27.16 o
 -13  20   9         30.90         13.42        12.05 o
 -10  20   9        153.97        171.63        20.03 o
  -7  20   9          3.09          4.65        14.51 o
  -4  20   9         33.90         40.36        13.93 o
 -15  21   9        537.05        463.71        39.11 o
 -12  21   9          9.04         20.82        13.88 o
  -9  21   9        133.81         87.90        15.01 o
  -6  21   9          0.75         -1.82         9.67 o
 -14  22   9        131.40        109.90        27.88 o
 -11  22   9         88.85        185.91        24.72 o
  -8  22   9          1.25          6.83        17.69 o
  -1   1  10       1638.79       1547.36        58.88 o
  -3   2  10          5.48         22.95        13.19 o
   0   2  10       2445.27       2328.49        72.06 o
  -5   3  10         32.81         36.08        14.07 o
  -2   3  10       3426.54       3172.62        85.06 o
   1   3  10          0.91         10.29        12.33 o
  -7   4  10        200.31        133.88        23.57 o
  -4   4  10        814.93        829.07        61.42 o
  -1   4  10       1247.07       1197.29        48.21 o
   2   4  10        579.80        509.54        52.74 o
  -9   5  10        427.07        349.62        32.39 o
  -6   5  10       2025.29       2130.35        85.23 o
  -3   5  10        433.02        462.91        43.33 o
   0   5  10        125.75        135.23        20.05 o
   3   5  10        565.09        604.83        42.15 o
 -11   6  10         21.48         46.24        15.51 o
  -8   6  10       3504.35       3478.45       119.66 o
  -5   6  10       1960.05       1765.55        78.65 o
  -2   6  10         41.60         29.31        13.53 o
   1   6  10        635.64        523.15        38.43 o
   4   6  10         48.22         42.68        14.96 o
 -13   7  10          5.25         -0.55        11.26 o
 -10   7  10       1074.50       1051.89        53.97 o
  -7   7  10       1077.86       1268.48        66.78 o
  -4   7  10        172.65        200.79        28.69 o
  -1   7  10        571.57        582.70        37.61 o
   2   7  10         33.43         14.95        12.63 o
   5   7  10         53.44         47.14        17.63 o
 -15   8  10        981.07       1004.75        47.81 o
 -12   8  10        207.18        254.49        26.70 o
  -9   8  10          8.88          3.34        20.92 o
  -6   8  10        107.71        132.48        24.22 o
  -3   8  10       1598.10       1749.38        79.47 o
   0   8  10        126.74        181.20        22.44 o
   3   8  10        298.44        268.49        28.40 o
   6   8  10        260.51        166.42        21.42 o
 -17   9  10        610.57        645.64        48.81 o
 -14   9  10         63.64         79.11        17.55 o
 -11   9  10        413.42        396.26        30.57 o
  -8   9  10        158.35        138.76        24.73 o
  -5   9  10        377.50        256.90        27.79 o
  -2   9  10        459.06        571.74        37.71 o
   1   9  10       1261.07       1061.95        49.81 o
   4   9  10        544.15        561.96        38.50 o
   7   9  10        183.32        187.26        24.56 o
 -19  10  10        237.07        253.60        27.38 o
 -16  10  10         85.47         65.63        13.75 o
 -13  10  10        190.33        188.80        23.45 o
 -10  10  10        403.04        383.58        44.50 o
  -7  10  10       1598.85       1480.70        72.19 o
  -4  10  10        865.07        746.67        42.31 o
  -1  10  10       6057.71       6072.26       134.04 o
   2  10  10        106.94         65.47        14.89 o
   5  10  10        858.58        757.40        48.07 o
   8  10  10         18.50        -10.10        17.43 o
 -18  11  10         25.99         15.64        13.08 o
 -15  11  10        100.31         64.07        14.39 o
 -12  11  10          6.51          5.71        15.31 o
  -9  11  10        227.60        249.94        26.44 o
  -6  11  10        207.34        184.39        22.03 o
  -3  11  10       2471.86       2446.64        74.82 o
   0  11  10         94.31        131.03        20.01 o
   3  11  10         77.22         99.53        20.62 o
   6  11  10         63.11         89.76        21.62 o
   9  11  10        573.22        611.12        30.68 o
 -20  12  10        116.05        133.09        18.36 o
 -17  12  10        191.16        177.25        21.15 o
 -14  12  10       1007.95       1243.10        66.77 o
 -11  12  10        125.22         97.88        19.44 o
  -8  12  10         13.47          8.77        11.91 o
  -5  12  10       2357.84       2369.64        72.90 o
  -2  12  10        765.11        570.51        46.13 o
   1  12  10         29.79         19.15        12.34 o
   4  12  10          3.37          6.40        11.17 o
   7  12  10        512.39        608.46        33.67 o
 -19  13  10         17.93         12.23        11.41 o
 -16  13  10          3.27         12.76        10.57 o
 -13  13  10         42.28         43.37        13.38 o
 -10  13  10        311.64        318.46        27.94 o
  -7  13  10        177.12        145.26        19.00 o
  -4  13  10        382.92        302.38        30.15 o
  -1  13  10        118.34         73.49        17.63 o
   2  13  10          1.54         13.12        12.55 o
   5  13  10         64.48         20.01        12.97 o
 -18  14  10        224.84        254.27        21.70 o
 -15  14  10         23.56         35.04        11.89 o
 -12  14  10        192.98        180.64        22.86 o
  -9  14  10         79.86         62.13        18.29 o
  -6  14  10         49.88         42.08        14.70 o
  -3  14  10         15.46          9.05        15.54 o
   0  14  10         47.13         34.79        12.54 o
   3  14  10        259.93        281.92        20.03 o
 -17  15  10         68.61         84.63        12.77 o
 -14  15  10         20.06         12.27        11.59 o
 -11  15  10        491.64        545.08        32.87 o
  -8  15  10          4.92          0.67        13.00 o
  -5  15  10       1062.78       1183.91        60.90 o
  -2  15  10        767.38        726.05        53.03 o
   1  15  10        116.75        163.04        19.19 o
   4  15  10        117.76        123.15        16.77 o
 -16  16  10         50.79         78.20        12.84 o
 -13  16  10         26.32          8.19        16.95 o
 -10  16  10        287.00        362.56        30.41 o
  -7  16  10        681.09        668.44        43.63 o
  -4  16  10         38.46         39.94        18.50 o
  -1  16  10        502.71        472.49        31.45 o
   2  16  10        595.18        664.68        31.79 o
 -15  17  10        405.08        495.41        34.45 o
 -12  17  10        438.89        509.71        40.65 o
  -9  17  10        112.26        114.26        18.96 o
  -6  17  10        158.93        123.49        24.59 o
  -3  17  10        179.68        273.55        29.67 o
   0  17  10        251.60        301.81        22.71 o
 -17  18  10          1.75         10.06        12.64 o
 -14  18  10        248.60        309.38        27.47 o
 -11  18  10          2.95         14.52        10.63 o
  -8  18  10         10.23         15.31        12.03 o
  -5  18  10        132.63        100.21        19.01 o
  -2  18  10         54.50         29.84        11.24 o
 -13  19  10        120.29        162.59        20.07 o
 -10  19  10         34.32         54.17        11.74 o
  -7  19  10         30.97         38.29        11.66 o
  -4  19  10        224.76        293.83        25.24 o
 -12  20  10          1.29         13.40        18.63 o
  -9  20  10        516.69        506.47        32.25 o
   0   1  11       1067.61       1004.84        49.55 o
  -2   2  11        223.07        197.43        25.16 o
   1   2  11       2057.23       1882.95        66.08 o
  -4   3  11        390.80        359.73        33.20 o
  -1   3  11          3.49         -2.17        16.32 o
   2   3  11          9.41         41.19        15.05 o
  -6   4  11        450.76        397.73        46.22 o
  -3   4  11        786.56        729.74        46.01 o
   0   4  11         41.63         69.90        18.19 o
   3   4  11        123.91        176.57        23.73 o
  -8   5  11         39.35         15.12        15.81 o
  -5   5  11        744.77        770.01        53.04 o
  -2   5  11        102.37         69.23        17.25 o
   1   5  11       2441.07       2554.52        84.17 o
   4   5  11        424.49        385.38        30.11 o
 -10   6  11        388.69        369.83        29.62 o
  -7   6  11        497.01        644.85        47.36 o
  -4   6  11        312.77        233.57        30.20 o
  -1   6  11        352.79        461.27        37.39 o
   2   6  11        125.03        130.32        21.95 o
   5   6  11        218.45        222.97        22.86 o
 -12   7  11         59.16         53.14        13.65 o
  -9   7  11        153.39        169.58        23.26 o
  -6   7  11       2290.46       2382.13        91.76 o
  -3   7  11         53.20         74.99        20.27 o
   0   7  11       3238.95       3474.98        90.04 o
   3   7  11        534.27        444.78        34.99 o
   6   7  11          4.56         15.19        11.95 o
 -14   8  11         19.90         14.75        10.76 o
 -11   8  11        256.21        280.94        24.74 o
  -8   8  11        347.91        363.98        44.01 o
  -5   8  11        279.05        333.21        34.99 o
  -2   8  11         50.13         67.49        21.69 o
   1   8  11         27.78         44.02        13.32 o
   4   8  11         31.82         15.92        10.92 o
   7   8  11        364.24        490.51        29.48 o
 -16   9  11        168.37        125.69        17.19 o
 -13   9  11          1.86          5.49        11.15 o
 -10   9  11       2469.87       2270.08       118.62 o
  -7   9  11        978.66       1100.85        60.45 o
  -4   9  11       1991.15       1998.84        74.70 o
  -1   9  11       1290.30       1051.50        52.79 o
   2   9  11        676.93        533.29        32.84 o
   5   9  11       1103.04       1189.72        47.93 o
   8   9  11          2.14          6.62        11.47 o
 -18  10  11        139.13        205.56        37.11 o
 -15  10  11          0.66          9.86         9.58 o
 -12  10  11          0.36          6.74        11.51 o
  -9  10  11         27.53         32.03        16.38 o
  -6  10  11        413.43        390.95        32.57 o
  -3  10  11         39.40         57.28        14.86 o
   0  10  11        746.37        784.83        43.08 o
   3  10  11        321.75        395.86        39.72 o
   6  10  11        298.13        294.53        25.13 o
 -17  11  11          0.83         21.32        11.71 o
 -14  11  11         59.25         51.66        13.03 o
 -11  11  11        617.72        735.25        46.04 o
  -8  11  11         36.78         11.17        16.29 o
  -5  11  11        206.45        198.81        21.18 o
  -2  11  11        140.44        188.74        23.30 o
   1  11  11        131.86        126.20        19.35 o
   4  11  11          2.93         13.45        11.16 o
 -16  12  11         78.64         76.23        13.10 o
 -13  12  11        233.49        273.29        26.30 o
 -10  12  11          3.25         14.29        12.46 o
  -7  12  11         30.62         -1.05        11.06 o
  -4  12  11        399.10        488.51        31.10 o
  -1  12  11        105.71         85.18        19.14 o
   2  12  11       1837.01       1709.11        48.90 o
   5  12  11         55.75         37.35        11.66 o
 -15  13  11        187.21        180.82        16.59 o
 -12  13  11        118.12        117.32        27.12 o
  -9  13  11        253.06        303.58        24.92 o
  -6  13  11       1093.65       1225.62        46.71 o
  -3  13  11        306.79        329.73        32.44 o
   0  13  11          7.18         17.56        14.69 o
   3  13  11         10.60         29.85         9.01 o
 -14  14  11        652.61        701.80        43.01 o
 -11  14  11         48.03         15.77        12.22 o
  -8  14  11         80.59         58.22        11.66 o
  -5  14  11         20.42         48.74        13.02 o
  -2  14  11        128.69        108.53        20.40 o
   1  14  11        136.84        107.08        14.45 o
 -13  15  11        122.00        112.92        18.56 o
 -10  15  11        129.11        164.94        19.34 o
  -7  15  11         37.56         42.23        12.81 o
  -4  15  11        412.52        466.29        38.62 o
  -1  15  11         50.94         81.95        25.71 o
 -15  16  11        349.14        404.98        45.55 o
 -12  16  11        476.75        570.21        46.51 o
  -9  16  11          0.58          9.73         9.97 o
  -6  16  11        558.19        519.72        38.62 o
  -3  16  11         37.24         47.07        14.00 o
 -11  17  11        636.85        787.97        52.33 o
  -8  17  11        251.69        326.99        28.33 o
  -5  17  11          7.60          4.17        10.06 o
   0   0  12        736.35        603.19        62.34 o
   1   1  12        463.73        491.97        47.90 o
  -1   2  12        335.75        278.00        28.90 o
   2   2  12         56.15         48.83        21.14 o
  -3   3  12        908.05        919.85        55.66 o
   0   3  12         23.63         19.97        12.44 o
   3   3  12         83.78         74.74        18.10 o
  -5   4  12         89.62        107.50        17.98 o
  -2   4  12        133.44         95.01        17.86 o
   1   4  12        321.37        275.36        27.48 o
   4   4  12         22.25         11.88        18.46 o
  -7   5  12         25.45         11.97        21.05 o
  -4   5  12        620.35        654.17        47.43 o
  -1   5  12        227.38        213.42        25.12 o
   2   5  12         27.80         29.81        15.14 o
   5   5  12        286.72        281.96        23.18 o
  -9   6  12        652.17        696.04        52.83 o
  -6   6  12         50.46        101.27        21.74 o
  -3   6  12         46.41         65.35        19.41 o
   0   6  12        203.69        136.06        20.40 o
   3   6  12        168.64        142.55        22.75 o
   6   6  12         93.32        130.56        16.49 o
 -11   7  12         76.43         90.91        16.07 o
  -8   7  12        333.62        331.36        38.16 o
  -5   7  12        417.29        457.46        38.92 o
  -2   7  12          1.36         -0.88        12.37 o
   1   7  12        682.52        879.25        50.88 o
   4   7  12        196.99        200.52        21.19 o
   7   7  12         33.26         40.74        21.40 o
 -13   8  12        106.12        183.18        19.57 o
 -10   8  12          7.56          3.79        14.03 o
  -7   8  12        581.14        716.02        40.66 o
  -4   8  12          0.42         -2.26        11.97 o
  -1   8  12        118.33        112.53        27.65 o
   2   8  12        899.18        937.93        39.57 o
   5   8  12         24.30         28.31         8.80 o
 -15   9  12        144.49        111.97        30.95 o
 -12   9  12        683.86        627.62        43.58 o
  -9   9  12        302.19        274.50        28.92 o
  -6   9  12        739.76        703.04        40.98 o
  -3   9  12       1215.06       1382.78        56.25 o
   0   9  12         56.76         78.77        15.53 o
   3   9  12        244.48        225.82        19.32 o
 -14  10  12        208.62        219.61        26.20 o
 -11  10  12          4.52        -15.15        15.15 o
  -8  10  12        365.16        374.58        34.77 o
  -5  10  12        497.26        576.68        35.98 o
  -2  10  12         16.80         27.75        13.76 o
   1  10  12          0.53         13.18         9.00 o
   4  10  12        240.68        235.20        31.25 o
 -13  11  12         21.07         39.57        12.75 o
 -10  11  12        753.56        910.07        46.31 o
  -7  11  12          6.87         43.65        11.82 o
  -4  11  12        274.30        244.28        22.27 o
  -1  11  12        789.76        814.61        36.98 o
   2  11  12        197.44        140.96        23.78 o
 -12  12  12       1034.09       1218.74        60.07 o
  -9  12  12         29.15         33.67        14.61 o
  -6  12  12        913.24        976.08        41.76 o
  -3  12  12        567.96        450.47        27.24 o
   0  12  12        585.84        681.98        40.34 o
 -11  13  12        251.56        276.56        26.21 o
  -8  13  12         80.26         73.58        12.24 o
  -5  13  12        183.71        167.10        19.24 o
  -2  13  12        200.26        224.75        24.09 o
 -10  14  12         14.55         45.87        17.43 o
  -7  14  12         11.82         14.00         9.94 o
  -4  14  12          0.57         12.75        14.67 o
  -1   1  13         62.63         42.48        15.47 o
  -3   2  13        300.43        275.89        28.47 o
   0   2  13        349.68        359.70        31.69 o
  -5   3  13         94.32         89.47        18.20 o
  -2   3  13         26.58          3.71        11.31 o
   1   3  13          0.65          9.45        10.78 o
  -7   4  13         12.32         16.34        12.97 o
  -4   4  13        112.88        122.74        18.63 o
  -1   4  13        100.13        124.84        15.36 o
   2   4  13         36.01         62.57        15.49 o
  -9   5  13         60.73         57.18        26.04 o
  -6   5  13        309.31        245.76        31.18 o
  -3   5  13        193.26        167.58        20.20 o
   0   5  13        241.09        235.89        25.36 o
   3   5  13        270.83        253.30        24.82 o
  -8   6  13         25.53         56.44        15.11 o
  -5   6  13         15.03          6.52        16.04 o
  -2   6  13         80.74         86.47        18.46 o
   1   6  13        423.32        531.54        34.67 o
   4   6  13         85.12         45.95        12.86 o
 -10   7  13        337.16        385.89        31.19 o
  -7   7  13         64.97         41.17        13.76 o
  -4   7  13         77.86        135.51        19.77 o
  -1   7  13         88.51         94.63        16.25 o
   2   7  13          3.85         29.35        14.07 o
  -9   8  13         15.60         41.79        12.05 o
  -6   8  13       1065.62       1029.41        48.63 o
  -3   8  13         39.02         56.79        15.14 o
   0   8  13          3.35         -9.77        10.53 o
  -8   9  13          3.02         14.94        10.07 o
  -5   9  13          8.47         13.82        11.48 o
  -2   9  13          2.12         -9.99        12.84 o
   1   9  13        191.53        203.68        39.93 o
  -7  10  13         35.43         91.19        15.27 o
  -4  10  13        237.71        261.41        22.05 o
  -1  10  13        167.53        244.71        42.71 o
                                                
